# Supplementary material for: Vascular Stem Cells and the Role of B-Raf Kinase in Survival, Proliferation, and Apoptosis
Source: Int J Mol Sci. 2023 Apr 19;24(8):7483. doi: 10.3390/ijms24087483 (PMC10138574; doi:10.3390/ijms24087483)
Supplement: Supplementary file 1 [file ijms-24-07483-s001.zip › ijms-2289569-supplementary/Manuscript_Braf_Supplemental Table S1.xlsx]

## Sheet: 2Fold in Ctrls
Table S1: Genes altered in fetal carotid arteries as compared to those in adult.
GeneSymbol	PrimaryAccession	GenbankAccession	RefSeqAccession	UniGeneID	EntrezGeneID	TIGRID	FN	FN	FN	FN	AN	AN	AN	AN	FN/ANRatio	P-value	GeneName	GeneName_UniGene	GeneName_TIGR
BIRC5	CU654401	CU654401		Oar.13533		TC24022	0.45456	0.380817	0.447285	0.312916	0.01	0.01	0.024188	0.0107943	33.53	0.000265	CU654401 ovine foetal ovary tissues (Prophase I meiosis) -M (ocaj) Ovis aries cDNA clone ocaj0003.m.17, mRNA sequence [CU654401]	Transcribed locus, strongly similar to NP_001001855.2 baculoviral IAP repeat-containing protein 5 [Bos taurus]	Cluster: Baculoviral IAP repeat-containing protein 5; n=1; Bos taurus|Rep: Baculoviral IAP, partial (73%)
TL	EE772802	EE772802		Oar.11342			12.658	15.685	14.7217	4.66074	0.0825749	0.0632911	0.0437346	0.0514938	244.1	2.4e-06	020709OFM1029095HT OFM1 Ovis aries cDNA, mRNA sequence [EE772802]	Transcribed locus
TL	EE853171	EE853171		Oar.77		TC24507	1.32029	2.15884	1.53997	1.15111	0.0279005	0.0310665	0.0346854	0.0158978	62.27	9.1e-06	030729OSPA2020085HT OSPA Ovis aries cDNA, mRNA sequence [EE853171]	Transcribed locus	homologue to Cluster: PCNA-associated factor; n=1; Bos taurus|Rep: PCNA-associated factor - Bos taurus (Bovine), partial (49%)
HBB	NM_001097648	NM_001097648	NM_001097648	Oar.13537	100049064	TC42369	0.391316	0.556402	0.484232	1.32516	0.01	0.01	0.01	0.013402	43.91	9.42e-06	hemoglobin, beta	Hemoglobin, beta	beta-C globin
	TC29735					TC29735	0.665567	0.280848	0.265217	0.24036	0.0208708	0.026464	0.0222685	0.0310773	14.77	0.00761	Rep: Helix-turn-helix-domain containing protein AraC type - Sinorhizobium medicae (strain WSM419) (Ensifer medicae), partial (6%) [TC29735]		similar to Cluster: Helix-turn-helix-domain containing protein AraC type; n=1; Sinorhizobium medicae WSM419|, partial (6%)
CTHRC1	DY493187	DY493187		Oar.5529		TC27825	1.49321	0.140865	0.49918	0.395883	0.01	0.01	0.01	0.01	47.18	0.0289	sh2P0008H15_F.ab1 adult sheep fracture callus 7d Ovis aries cDNA, mRNA sequence [DY493187]	Transcribed locus, strongly similar to NP_758836.1 collagen triple helix repeat-containing protein 1 precursor [Rattus norvegicus]	Cluster: Similar to Collagen triple helix repeat containing 1; n=2; Bos taurus|Rep: Similar to, complete
TL	EE753991	EE753991		Oar.6582			0.623972	0.236042	0.195274	0.453928	0.01	0.0370011	0.01	0.01	22.09	0.00194	020605OCS411005084HT OCS4 Ovis aries cDNA, mRNA sequence [EE753991]	Transcribed locus
TL	DY499089	DY499089		Oar.14894		TC42683	0.904081	0.653849	0.601969	0.940396	0.01	0.01	0.0242038	0.0101492	56.6	3.71e-05	sh2P0033F04_F.ab1 adult sheep fracture callus 7d Ovis aries cDNA, mRNA sequence [DY499089]	Transcribed locus	homologue to Cluster: UPI000057D9D6 related cluster; n=1; Bos taurus|Rep: unknown - Bos Taurus, partial (40%)
NOS3	NM_001129901	NM_001129901	NM_001129901	Oar.521	443073	TC35100	0.425524	0.174303	0.341246	0.616305	0.01	0.01	0.133514	0.0112077	14.93	0.0178	nitric oxide synthase 3 (endothelial cell)	Nitric oxide synthase 3 (endothelial cell)	nitric oxide synthase
MEST	EE844169	EE844169		Oar.7906			8.22751	4.70826	4.92328	4.34867	0.0820202	0.190147	0.157464	0.0684221	50.56	5.57e-05	010914OSAB049011HT OSAB Ovis aries cDNA, mRNA sequence [EE844169]	Transcribed locus, strongly similar to NP_032616.1 mesoderm-specific transcript protein [Mus musculus]
STMN1	EE747709	EE747709		Oar.3996		TC22853	3.14082	7.79105	4.33169	3.50918	0.250716	0.182815	0.369515	0.161334	20.7	0.000917	020709OAPP1050018HT OAPP Ovis aries cDNA, mRNA sequence [EE747709]	Transcribed locus, strongly similar to NP_062615.1 stathmin [Mus musculus]	Cluster: Stathmin; n=7; Amniota|Rep: Stathmin - Homo sapiens (Human), complete
TL	EE794804	EE794804		Oar.11370		TC38423	0.574445	0.570732	0.442676	0.594109	0.01	0.01	0.01	0.01	52.55	0.000417	030729OMU902014060HT OMU90 Ovis aries cDNA, mRNA sequence [EE794804]	Transcribed locus	homologue to Cluster: PREDICTED: similar to OTTHUMP00000065631; n=1; Bos taurus|Rep: PREDICTED: similar to, partial (0%)
AURKB	EE749717	EE749717		Oar.9050		TC40024	0.402069	0.300603	0.323461	0.195648	0.01	0.01	0.0163161	0.01	30.03	3.66e-06	020709OAPP1034042HT OAPP Ovis aries cDNA, mRNA sequence [EE749717]	Transcribed locus, strongly similar to NP_004208.2 serine/threonine-protein kinase 12 [Homo sapiens]	homologue to Cluster: Aurora kinase B; n=1; Bos taurus|Rep: Aurora kinase B - Bos taurus (Bovine), partial (65%)
							1.79937	0.37284	0.588611	0.277552	0.01	0.0354035	0.0257125	0.0117429	40.57	0.00377
TL	FE021629	FE021629		Oar.16068		TC28742	1.79689	1.56834	2.62683	2.47994	0.0116689	0.0442684	0.403404	0.027239	39.93	0.0145	C0009254B17.P1KAM13F KN511 Ovis aries efferent gastric lymph from Teladorsagia infected sheep Ovis aries cDNA clone C0009254B17 5', mRNA sequence [FE021629]	Transcribed locus	homologue to Cluster: Junctional adhesion molecule A precursor; n=1; Bos taurus|Rep: Junctional adhesion, complete
PLK2	EE873021	EE873021		Oar.7543		TC31835	0.119873	0.100965	0.44857	0.201261	0.0111097	0.015	0.104731	0.01	8.599	0.0313	020829OVMG1010A047HT OVMG Ovis aries cDNA, mRNA sequence [EE873021]	Transcribed locus, strongly similar to NP_006613.2 serine/threonine-protein kinase PLK2 [Homo sapiens]	homologue to Cluster: Serine/threonine-protein kinase PLK2; n=1; Pongo pygmaeus|Rep: Serine/threonine-protein, partial (56%)
CDCA3	EE807469	EE807469		Oar.5439		TC32965	0.507356	0.538022	0.459828	0.428105	0.0112144	0.0185377	0.0112316	0.0137271	37.42	1.32e-05	020731ONDC213068HT ONDC Ovis aries cDNA, mRNA sequence [EE807469]	Transcribed locus, strongly similar to NP_001030526.1 cell division cycle-associated protein 3 [Bos taurus]	homologue to Cluster: Cell division cycle associated 3; n=1; Bos taurus|Rep: Cell division cycle associated 3 -, complete
							0.391405	0.25486	0.524267	0.783847	0.0135259	0.0337262	0.053277	0.01	16.84	0.00217
	TC23416					TC23416	0.369844	0.20669	0.166629	0.728469	0.0109399	0.01	0.0152563	0.0154706	18.42	0.00185			Cluster: PREDICTED: similar to enhancer of zeste homolog 2 isoform 2; n=2; Bos taurus|Rep:, partial (84%)
TL	EE855492	EE855492		Oar.9457			0.415442	0.485916	0.549126	0.619507	0.0106434	0.01	0.0405443	0.0241864	26.73	0.0016	020731OSTA170044HT OSTA Ovis aries cDNA, mRNA sequence [EE855492]	Transcribed locus
							0.518443	0.173817	0.174557	0.536586	0.01	0.0327861	0.0527685	0.01	12.29	0.00645
CLEC3B	EE784308	EE784308		Oar.4589		TC25090	6.48005	3.96162	8.53555	11.6796	0.0658305	0.194502	1.5152	0.0981401	28.86	0.0129	020502OMGB21021022HT OMGB2 Ovis aries cDNA, mRNA sequence [EE784308]	Transcribed locus, strongly similar to NP_001039677.1 tetranectin precursor [Bos taurus]	homologue to Cluster: Tetranectin precursor; n=1; Bos taurus|Rep: Tetranectin precursor - Bos taurus (Bovine), complete
TL	EE847051	EE847051		Oar.14273		TC34266	0.101673	0.342004	0.266744	0.196781	0.01	0.01	0.01	0.01	21.01	0.0138	030729OSCA3010085HT OSCA Ovis aries cDNA, mRNA sequence [EE847051]	Transcribed locus	homologue to Cluster: Cell division cycle-associated protein 7; n=1; Bos taurus|Rep: Cell division, partial (58%)
GJA4	EE793954	EE793954		Oar.3190	450186	TC46380	0.317395	0.148804	0.623621	0.358878	0.01	0.01	0.111229	0.01	16.91	0.0124	gap junction protein, alpha 4, 37kDa	Gap junction protein, alpha 4, 37kDa	gap junctional connexin alpha4;gap junctional connexin protein; GJA4; connexin 37
TMEM119	DY500553	DY500553		Oar.5505		TC42683	0.532158	0.184254	0.127865	0.955712	0.01	0.01	0.01	0.01	23.23	0.0172	sh2P0038B02_F.ab1 adult sheep fracture callus 7d Ovis aries cDNA, mRNA sequence [DY500553]	Transcribed locus, strongly similar to NP_001077133.1 transmembrane protein 119 [Bos taurus]	homologue to Cluster: UPI000057D9D6 related cluster; n=1; Bos taurus|Rep: unknown - Bos Taurus, partial (40%)
TL	CF115651	CF115651		Oar.6171		TC49983	0.220034	0.164591	0.362468	0.62554	0.01	0.01	0.0617143	0.01	14.97	0.0049	SSFS043B12.z1 fs 103-105d fetal sheep skin library Ovis aries cDNA, mRNA sequence [CF115651]	Transcribed locus	Cluster: T-cell receptor beta chain ANA 11 putative; n=1; Brugia malayi|Rep: T-cell receptor beta, partial (10%)
TL	FE028170	FE028170		Oar.15939		TC40213	0.903743	0.486025	1.14395	1.30599	0.01	0.01	0.285444	0.01	34.39	0.0199	C0009263L11.P1KAM13F KN511 Ovis aries efferent gastric lymph from uninfected sheep Ovis aries cDNA clone C0009263L11 5', mRNA sequence [FE028170]	Transcribed locus	homologue to Cluster: Putative uncharacterized protein; n=1; Sclerotinia sclerotiorum 1980|Rep: Putative, partial (2%)
CDCA7	EE764150	EE764150		Oar.10579		TC34266	0.334287	0.356629	0.238682	0.166675	0.01	0.01	0.01	0.01	30.53	0.0012	020731OFLT044070HT OFLT Ovis aries cDNA, mRNA sequence [EE764150]	Transcribed locus, strongly similar to NP_001032565.1 cell division cycle-associated protein 7 [Bos taurus]	homologue to Cluster: Cell division cycle-associated protein 7; n=1; Bos taurus|Rep: Cell division, partial (58%)
GPX7	DY500050	DY500050		Oar.5665		TC24125	0.27843	0.297736	0.44413	0.316851	0.032132	0.0297873	0.0392149	0.026796	10.51	0.000539	sh2P0036G21_F.ab1 adult sheep fracture callus 7d Ovis aries cDNA, mRNA sequence [DY500050]	Transcribed locus, strongly similar to NP_056511.2 glutathione peroxidase 7 precursor [Homo sapiens]	homologue to Cluster: PREDICTED: similar to glutathione peroxidase 7; n=1; Macaca mulatta|Rep: PREDICTED:, partial (33%)
TF	EE787009	EE787009		Oar.14117		TC25156	2.23775	1.798	2.16317	1.57439	0.0281604	0.0517602	0.288968	0.13793	23.56	0.00813	010914OML1006083HT OML1 Ovis aries cDNA, mRNA sequence [EE787009]	Transcribed locus, strongly similar to NP_775443.1 hemiferrin, transferrin-like protein [Rattus norvegicus]	homologue to Cluster: Serotransferrin precursor; n=1; Bos taurus|Rep: Serotransferrin precursor - Bos taurus, complete
TL	EE756606	EE756606		Oar.10630		TC43286	1.72237	3.79543	2.56695	1.95366	0.0575484	0.11067	0.0868999	0.0487329	35.53	0.000174	020605OCS411007009HT OCS4 Ovis aries cDNA, mRNA sequence [EE756606]	Transcribed locus	similar to Cluster: Contig An12c0030 complete genome; n=1; Aspergillus niger|Rep: Contig An12c0030 complete, partial (2%)
TL	FE037117	FE037117		Oar.14532			0.401128	0.0827816	0.0713805	0.590719	0.01	0.01	0.01	0.0106172	13.13	0.043	C0009485O11.Q1KM13R KN511 Ovis aries peyer's patch from terminal ileum of Teladorsagia infected sheep Ovis aries cDNA clone C0009485O11 3', mRNA sequence [FE037117]	Transcribed locus
PLA2G5	DY478703	DY478703		Oar.14813		TC41495	0.516001	0.11202	0.189884	0.847329	0.01	0.01	0.01	0.01	22.22	0.0194	sh1-ane11_l0.s2 adult sheep fracture callus pool Ovis aries cDNA, mRNA sequence [DY478703]	Transcribed locus, strongly similar to XP_871656.2 PREDICTED: phospholipase A2, group V isoform 2 [Bos taurus]	homologue to Cluster: PREDICTED: similar to Ca2+-dependent phospholipase A2; n=1; Bos taurus|Rep: PREDICTED:, partial (59%)
							1.83224	0.987611	2.07294	5.86628	0.0538437	0.0913135	0.236202	0.0953427	15.15	0.000888
MND1	FE031382	FE031382		Oar.17046		TC28956	0.82253	1.47461	1.03514	0.873924	0.0673918	0.066782	0.0717234	0.0589606	16.33	0.00238	C0009477M20.P1KAM13F KN511 Ovis aries gastric lymph node from Teladorsagia infected sheep Ovis aries cDNA clone C0009477M20 5', mRNA sequence [FE031382]	Transcribed locus, strongly similar to NP_001033312.1 meiotic nuclear division protein 1 homolog [Bos taurus]	homologue to Cluster: hypothetical protein LOC618239; n=1; Bos taurus|Rep: hypothetical protein LOC618239 - Bos, partial (88%)
MFAP2	GT878672	GT878672		Oar.3391		TC30673	24.5025	23.6585	17.3121	14.2643	0.353889	0.53843	1.15024	0.45758	38.33	0.000183	UMC-oembd20_0A01-001-b06 NOVALUE oembd20 Ovis aries cDNA 3', mRNA sequence [GT878672]	Transcribed locus, strongly similar to NP_002394.1 microfibrillar-associated protein 2 isoform a precursor [Homo sapiens]	homologue to Cluster: Microfibrillar-associated protein 2 precursor (MFAP-2), complete
TL	EE798648	EE798648		Oar.13168		TC31150	1.22409	1.97168	2.60971	4.06819	0.0250369	0.0572224	0.0531304	0.0257877	49.34	7.67e-05	030729OMU903013037HT OMU90 Ovis aries cDNA, mRNA sequence [EE798648]	Transcribed locus	homologue to Cluster: MARCKS-related protein; n=1; Bos taurus|Rep: MARCKS-related protein - Bos taurus (Bovine), partial (46%)
ASPM	AY485423	AY485423		Oar.1088	443284	TC27004	0.313569	0.224248	0.219299	0.257218	0.01	0.01	0.0174496	0.0161602	19.21	2.04e-05	asp (abnormal spindle) homolog, microcephaly associated (Drosophila)	Asp (abnormal spindle) homolog, microcephaly associated (Drosophila)	ASPM
GATA6	EE850120	EE850120		Oar.14320		TC26203	1.38201	1.12567	1.1731	1.3939	0.126674	0.10398	0.18885	0.191597	8.271	0.000227	020829OSI1027092HT OSI Ovis aries cDNA, mRNA sequence [EE850120]	Transcribed locus, strongly similar to XP_002697773.1 PREDICTED: GATA-6, partial [Bos taurus]	homologue to Cluster: GATA binding protein 6; n=2; Canis lupus familiaris|Rep: GATA binding protein 6 - Canis, partial (52%)
							0.349017	0.175279	0.0410799	1.17909	0.01	0.01	0.01	0.0353318	9.917	0.0473
TL	EE854670	EE854670		Oar.7498		TC40660	1.06352	0.44057	0.517127	0.789914	0.0287482	0.0759378	0.0549929	0.0286034	14.48	0.00109	010914OSTA088034HT OSTA Ovis aries cDNA, mRNA sequence [EE854670]	Transcribed locus	homologue to Cluster: CC chemokine receptor type 5; n=3; Equus caballus|Rep: CC chemokine receptor type 5 -, partial (4%)
RBP1	EE847087	EE847087		Oar.10831			2.49337	3.48025	2.45371	5.61426	0.0826133	0.205967	0.228672	0.0558312	22.83	0.00154	030522OSCA1001020HT OSCA Ovis aries cDNA, mRNA sequence [EE847087]	Transcribed locus, strongly similar to NP_036865.1 retinol-binding protein 1 [Rattus norvegicus]
MXD3	EE749985	EE749985		Oar.9388		TC24884	1.02531	1.28954	1.12094	0.948866	0.0380109	0.0416031	0.0601306	0.0383262	26.09	3.17e-06	020709OAPP1069059HT OAPP Ovis aries cDNA, mRNA sequence [EE749985]	Transcribed locus, strongly similar to XP_002689064.1 PREDICTED: MAX dimerization protein 3 [Bos taurus]	homologue to Cluster: PREDICTED: similar to MAX dimerization protein 3 isoform 5; n=1; Bos taurus|Rep: PREDICTED:, complete
LMO2	EE840424	EE840424		Oar.11493		TC27003	1.30036	0.837673	1.85697	3.78889	0.0184609	0.0500313	0.44667	0.0336161	20.72	0.0175	010914OSAA054087HT OSAA Ovis aries cDNA, mRNA sequence [EE840424]	Transcribed locus, strongly similar to NP_001032435.1 rhombotin-2 [Rattus norvegicus]	homologue to Cluster: PREDICTED: hypothetical protein LOC738727 isoform 6; n=1; Pan troglodytes|Rep: PREDICTED:, complete
MEG3	EE771847	EE771847		Oar.6946		TC42135	7.60431	8.45795	6.7515	9.47983	0.193145	0.209865	0.184776	0.269856	35.71	4.63e-07	020709OFM1023064HT OFM1 Ovis aries cDNA, mRNA sequence [EE771847]	GTL2 splice variant D gene, 3' UTR	similar to Cluster: PREDICTED: hypothetical protein; n=1; Equus caballus|Rep: PREDICTED: hypothetical protein, partial (10%)
EDN1	NM_001009810	NM_001009810	NM_001009810	Oar.807	443498	TC43865	0.144987	0.0908906	0.0882724	0.146372	0.0106687	0.01	0.0538521	0.0114281	6.57	0.0134	endothelin 1	Endothelin 1	preproendothelin-1
EMCN	DY495284	DY495284		Oar.4479		TC43930	0.225142	0.0525384	0.285539	0.272788	0.01	0.01	0.10952	0.01	8.248	0.0462	sh2P0015H10_F.ab1 adult sheep fracture callus 7d Ovis aries cDNA, mRNA sequence [DY495284]	Transcribed locus, moderately similar to NP_001069888.1 endomucin [Bos taurus]	homologue to Cluster: Similar to endomucin; n=1; Bos taurus|Rep: Similar to endomucin - Bos taurus (Bovine), partial (75%)
NNAT	GO784164	GO784164		Oar.14044		TC42131	1.58871	2.3502	1.43887	1.91875	0.10693	0.0491241	0.0823561	0.183959	18.54	0.000432	000929OTYA009224HT OTYA Ovis aries cDNA 5', mRNA sequence [GO784164]	Transcribed locus, strongly similar to NP_859017.1 neuronatin isoform beta [Homo sapiens]	homologue to Cluster: neuronatin; n=2; Laurasiatheria|Rep: neuronatin - Bos Taurus, partial (97%)
TCF19	EE746909	EE746909		Oar.8964		TC27166	0.193068	0.160856	0.179437	0.0975695	0.01	0.0161615	0.0160424	0.01	13.97	7.8e-05	020709OAPP1036057HT OAPP Ovis aries cDNA, mRNA sequence [EE746909]	Transcribed locus, strongly similar to NP_001077153.1 transcription factor 19-like protein [Bos taurus]	homologue to Cluster: MGC143310 protein; n=1; Bos taurus|Rep: MGC143310 protein - Bos taurus (Bovine), partial (87%)
PTN	EE836165	EE836165		Oar.5040		TC31331	0.302011	0.252544	0.427625	0.589075	0.0587589	0.0642585	0.195903	0.0455052	4.195	0.0146	021030OOCX004003HT OOCX Ovis aries cDNA, mRNA sequence [EE836165]	Transcribed locus, strongly similar to NP_058762.1 pleiotrophin [Rattus norvegicus]	Cluster: Pleiotrophin precursor; n=2; Bos taurus|Rep: Pleiotrophin precursor - Bos taurus (Bovine), complete
	EE757120	EE757120		Oar.15215		TC36691	1.11754	0.682597	1.32024	1.68881	0.01	0.02671	0.196164	0.0157924	33.23	0.00961	020605OCS411009019HT OCS4 Ovis aries cDNA, mRNA sequence [EE757120]	Transcribed locus, strongly similar to XP_884006.3 PREDICTED: similar to G-protein coupled receptor 116 isoform 3 [Bos taurus]	Cluster: PREDICTED: similar to OTTHUMP00000016557 isoform 3; n=1; Bos taurus|Rep: PREDICTED:, partial (7%)
	TC24117					TC24117	0.296224	0.356544	0.325993	0.280565	0.0586568	0.0401345	0.118451	0.0669104	4.95	0.00432			homologue to Cluster: Hypothetical protein.; n=1; Bos taurus|Rep: Hypothetical protein. - Bos Taurus, complete
TL	EE848845	EE848845		Oar.100		TC48391	0.411868	0.25652	0.520616	0.305247	0.01	0.01	0.021023	0.01	31.58	0.000115	030522OSCA1001038HT OSCA Ovis aries cDNA, mRNA sequence [EE848845]	Transcribed locus	similar to Cluster: PREDICTED: similar to forkhead box K1; n=1; Tribolium castaneum|Rep: PREDICTED: similar to , partial (2%)
UHRF1	EE820392	EE820392		Oar.15371		TC29188	0.200402	0.146167	0.127637	0.138188	0.01	0.01	0.01	0.01	15.52	0.00217	010914ONDC096084HT ONDC Ovis aries cDNA, mRNA sequence [EE820392]	Transcribed locus, strongly similar to NP_001096568.1 E3 ubiquitin-protein ligase UHRF1 [Bos taurus]	similar to Cluster: Putative uncharacterized protein precursor; n=1; Acidovorax avenae subsp. citrulli AAC00-1|, partial (6%)
TL	EE770303	EE770303		Oar.11236		TC27472	0.360568	0.115853	0.227845	0.661939	0.0133587	0.0303445	0.133372	0.0185487	6.697	0.0273	020731OFLV1027054HT OFLV Ovis aries cDNA, mRNA sequence [EE770303]	Transcribed locus	similar to Cluster: L-threonine synthase; n=1; Methanospirillum hungatei JF-1|Rep: L-threonine synthase -, partial (4%)
CMTM3	EE758272	EE758272		Oar.5572			0.299277	0.15896	0.245292	0.466124	0.0279397	0.0412086	0.0394901	0.0326273	6.499	0.00316	020605OCS411022027HT OCS4 Ovis aries cDNA, mRNA sequence [EE758272]	Transcribed locus, strongly similar to NP_001092869.1 CKLF-like MARVEL transmembrane domain-containing protein 3 [Bos taurus]
	TC29414					TC29414	1.25494	0.568347	0.729992	0.576982	0.119658	0.130038	0.286845	0.138362	5.103	0.00458	Rep: Vitamin K-dependent protein S precursor - Bos taurus (Bovine), partial (76%) [TC29414]		homologue to Cluster: Vitamin K-dependent protein S precursor; n=1; Bos taurus|Rep: Vitamin K-dependent protein, partial (76%)
IGF2	NM_001009311	NM_001009311	NM_001009311	Oar.376	443325	TC22400	31.9292	17.9317	33.7636	122.767	0.812028	1.29587	4.08546	1.45101	16.98	0.00114	insulin-like growth factor 2 (somatomedin A)	Insulin-like growth factor 2 (somatomedin A)	prepro-IGF-II (AA -24 to 155)^^insulin-like growth factor-II prepropeptide^^insulin-like growth factor 2;insulin-like growth factor II
GJA4	EE793954	EE793954		Oar.3190	450186	TC46380	0.413468	0.170944	0.655412	0.443791	0.0145914	0.0291934	0.12057	0.0262996	10.53	0.011	gap junction protein, alpha 4, 37kDa	Gap junction protein, alpha 4, 37kDa	gap junctional connexin alpha4;gap junctional connexin protein; GJA4; connexin 37
FST	M63123	M63123		Oar.371	443323		5.08891	3.17489	3.57136	3.74923	0.0653752	0.19974	0.226923	0.0681823	32.41	0.000695	follistatin	Follistatin
HOXB4	GT880599	GT880599		Oar.15757		TC28107	0.119631	0.0309863	0.137832	0.250075	0.01	0.01	0.0208432	0.0106457	6.55	0.0443	UMC-oend13p_0A01-011-b05 NOVALUE oend13p Ovis aries cDNA 3', mRNA sequence [GT880599]	Transcribed locus, weakly similar to XP_851159.1 PREDICTED: similar to homeo box B4 [Canis familiaris]	homologue to Cluster: PREDICTED: similar to homeo box B4; n=1; Canis lupus familiaris|Rep: PREDICTED: similar to , partial (13%)
IGF1	NM_001009774	NM_001009774	NM_001009774	Oar.375	443318	NP13107650	0.88698	0.505555	0.238096	2.0304	0.01789	0.0281009	0.0213606	0.0184369	22.49	0.0104	insulin-like growth factor 1 (somatomedin C)	Insulin-like growth factor 1 (somatomedin C)
RGS10	EE824603	EE824603		Oar.15866		TC29609	0.414918	0.351475	0.278916	0.514891	0.0323073	0.0401311	0.0692228	0.0170983	9.771	0.00208	020605ONLN109066HT ONLN Ovis aries cDNA, mRNA sequence [EE824603]	Transcribed locus, strongly similar to NP_001040005.1 regulator of G-protein signaling 10 [Bos taurus]	homologue to Cluster: Regulator of G-protein signaling 10; n=1; Bos taurus|Rep: Regulator of G-protein signaling , partial (90%)
ASF1B	EE820525	EE820525		Oar.9062		TC24388	0.29573	0.445601	0.293847	0.283814	0.0186406	0.0252667	0.0279854	0.0303335	13.45	9.57e-05	020731ONDC214070HT ONDC Ovis aries cDNA, mRNA sequence [EE820525]	Transcribed locus, strongly similar to NP_060624.1 histone chaperone ASF1B [Homo sapiens]	Cluster: Histone chaperone ASF1B; n=1; Bos taurus|Rep: Histone chaperone ASF1B - Bos taurus (Bovine), complete
TL	FE030863	FE030863		Oar.14848		TC38787	0.601326	0.61607	0.368373	0.456868	0.01	0.014888	0.0263153	0.0285604	28.15	0.000122	C0009477B04.P1KAM13F KN511 Ovis aries efferent gastric lymph from uninfected sheep Ovis aries cDNA clone C0009477B04 5', mRNA sequence [FE030863]	Transcribed locus	similar to Cluster: 10 days neonate cerebellum cDNA RIKEN full-length enriched library clone:B930010G24, partial (28%)
FST	M63123	M63123		Oar.371	443323		5.63767	3.14409	3.72393	4.04359	0.0690694	0.195634	0.212269	0.0797402	32.86	0.000239	follistatin	Follistatin
PCOLCE	EE808507	EE808507		Oar.5453			1.06021	1.30674	1.13493	0.75858	0.082141	0.0759108	0.116477	0.0935363	12.81	4.4e-06	020731ONDC286066HT ONDC Ovis aries cDNA, mRNA sequence [EE808507]	Transcribed locus, strongly similar to NP_001039353.1 procollagen C-endopeptidase enhancer 1 [Bos taurus]
TL	EE758375	EE758375		Oar.8033			1.84794	1.95234	1.81395	1.88386	0.160716	0.335153	0.33605	0.242482	7.267	0.0013	020605OCS411022057HT OCS4 Ovis aries cDNA, mRNA sequence [EE758375]	Transcribed locus
							275.78	238.912	199.409	149.762	11.3875	11.3139	5.56632	11.0503	25.01	4.31e-05
CDH5	EE827807	EE827807		Oar.9358		TC26065	0.184099	0.0753612	0.154587	0.281663	0.01	0.01	0.100928	0.01	7.235	0.0343	020605ONLN156014HT ONLN Ovis aries cDNA, mRNA sequence [EE827807]	Transcribed locus, strongly similar to NP_001001601.1 cadherin-5 precursor [Bos taurus]	Cluster: Cadherin-5 precursor (Vascular endothelial-cadherin) (VE-cadherin) (CD144 antigen).; n=1;, partial (7%)
FBXO5	EE802301	EE802301		Oar.11400		TC31973	0.120293	0.0549741	0.0710927	0.110429	0.01	0.01	0.01	0.01	7.776	0.0118	020731ONDC239044HT ONDC Ovis aries cDNA, mRNA sequence [EE802301]	Transcribed locus, strongly similar to NP_001075904.1 F-box only protein 5 [Bos taurus]	homologue to Cluster: UPI0000EBEF28 related cluster; n=1; Bos taurus|Rep: unknown - Bos Taurus, partial (69%)
TL	DY494097	DY494097		Oar.8359		TC42017	0.738647	0.947066	0.942745	0.853203	0.0912466	0.110901	0.122654	0.129243	7.734	1.67e-05	sh2P0011L07_F.ab1 adult sheep fracture callus 7d Ovis aries cDNA, mRNA sequence [DY494097]	Transcribed locus	weakly similar to Cluster: PREDICTED: hypothetical protein; n=1; Monodelphis domestica|Rep: PREDICTED: hypothetical, partial (3%)
RHBDL1	EE796549	EE796549		Oar.3742		TC45386	0.478019	0.263305	0.184637	1.11826	0.0131683	0.0102448	0.0158938	0.0145967	21.46	0.00415	030729OMU902016035HT OMU90 Ovis aries cDNA, mRNA sequence [EE796549]	Transcribed locus, strongly similar to NP_003952.1 rhomboid-related protein 1 [Homo sapiens]	Cluster: Rhomboid-related protein 1 (EC 3.4.21.105) (RRP) (Rhomboid-like protein 1).; n=1; Bos, partial (52%)
TL	FE032016	FE032016		Oar.14896		TC28140	0.743225	0.422788	0.715561	1.24107	0.01	0.0379183	0.153777	0.0365059	15.92	0.0118	C0009478L09.P1KAM13F KN511 Ovis aries cDNA clone C0009478L09 5', mRNA sequence [FE032016]	Transcribed locus	homologue to Cluster: PREDICTED: similar to RhoGEF protein; n=2; Bos taurus|Rep: PREDICTED: similar to RhoGEF, partial (42%)
NID1	EE784082	EE784082		Oar.13732		TC32586	0.909158	0.204152	0.621839	0.786442	0.0544023	0.0330946	0.106076	0.0754565	7.902	0.0241	020502OMGB21014027HT OMGB2 Ovis aries cDNA, mRNA sequence [EE784082]	Transcribed locus, strongly similar to NP_001094625.1 nidogen-1 [Bos taurus]	homologue to Cluster: NID1 protein; n=1; Bos taurus|Rep: NID1 protein - Bos taurus (Bovine), partial (5%)
C-MET	NM_001111071	NM_001111071	NM_001111071	Oar.794	443076	TC28730	0.0760693	0.434046	0.10249	0.233416	0.01	0.01	0.0132596	0.01	13.99	0.0371	growth factor receptor c-met	Growth factor receptor c-met	met proto-oncogene
TL	FE029473	FE029473		Oar.112		TC39548	0.0923694	0.0770578	0.16813	0.240988	0.01	0.01	0.0369837	0.01	7.656	0.00409	C0009265J14.P1KAM13F KN511 Ovis aries rectum and large colon from E. coli challenged and unchallenged animals Ovis aries cDNA clone C0009265J14 5', mRNA sequence [FE029473]	Transcribed locus	similar to Cluster: Putative ABC transporter transmembrane; n=1; Saccharopolyspora erythraea NRRL 2338|Rep:, partial (3%)
							0.48114	0.412592	0.543206	1.18626	0.01	0.0246211	0.0289359	0.0159636	25.92	0.000356
TL	EE765283	EE765283		Oar.14831		TC44564	3.71963	1.70538	1.97986	1.26223	0.231401	0.145658	0.489925	0.245472	9.212	0.00149	020322OFLT017081HT OFLT Ovis aries cDNA, mRNA sequence [EE765283]	Transcribed locus	weakly similar to Cluster: Chromosome undetermined SCAF10716 whole genome shotgun sequence; n=1; Tetraodon, partial (5%)
CD8B	EE810367	EE810367		Oar.9483		TC23202	0.313289	0.61802	0.340451	0.237072	0.0463675	0.0358306	0.0235022	0.047092	10.97	0.00081	020731ONDC243004HT ONDC Ovis aries cDNA, mRNA sequence [EE810367]	Transcribed locus, moderately similar to NP_001098814.1 T-cell surface glycoprotein CD8 beta chain [Bos taurus]	similar to Cluster: UPI0000F32C32 related cluster; n=1; Bos taurus|Rep: unknown - Bos Taurus, partial (87%)
TYMS	EE849442	EE849442		Oar.14018		TC42719	1.58385	2.38069	2.14384	1.37039	0.173443	0.254594	0.136285	0.161514	11.37	4.44e-05	020829OSI1021057HT OSI Ovis aries cDNA, mRNA sequence [EE849442]	Transcribed locus, strongly similar to NP_062052.1 thymidylate synthase [Rattus norvegicus]	homologue to Cluster: thymidylate synthase; n=1; Bos taurus|Rep: thymidylate synthase - Bos Taurus, partial (93%)
C21orf7	EE860940	EE860940		Oar.8084		TC45686	3.87362	2.73716	3.02471	1.55664	0.209508	0.0415278	0.216041	0.272108	21.13	0.00449	020731OSTA132064HT OSTA Ovis aries cDNA, mRNA sequence [EE860940]	Transcribed locus, strongly similar to NP_001014001.1 TAK1-like protein [Rattus norvegicus]	similar to Cluster: PREDICTED: similar to TGF-beta-activated kinase like; n=1; Equus caballus|Rep: PREDICTED:, partial (68%)
TL	FE036662	FE036662		Oar.15994			3.42226	2.58557	3.36721	2.09408	0.100007	0.138115	0.0389064	0.0865967	37.53	0.000368	C0009485E03.Q1KM13R KN511 Ovis aries abomasal mucosa (gastric fold) from Teladorsagia infected sheep Ovis aries cDNA clone C0009485E03 3', mRNA sequence [FE036662]	Transcribed locus
	TC40980					TC40980	3.10727	0.325417	1.18468	1.92337	0.045027	0.072412	0.380591	0.0800478	10.64	0.0438	Rep: fibulin 2 precursor, isoform b - Homo sapiens, partial (63%) [TC40980]		homologue to Cluster: UPI0000F30EB2 related cluster; n=1; Bos taurus|Rep: unknown - Bos Taurus, partial (64%)
MATN2	FE027439	FE027439		Oar.6722		TC35280	10.1036	5.00459	8.4785	9.23014	0.333202	0.994112	0.617092	0.230961	16.18	0.000959	C0009262K12.P1KAM13F KN511 Ovis aries rectum and large colon from E. coli challenged and unchallenged animals Ovis aries cDNA clone C0009262K12 5', mRNA sequence [FE027439]	Transcribed locus, strongly similar to XP_003125597.1 PREDICTED: matrilin-2-like [Sus scrofa]	homologue to Cluster: MATN2 protein; n=1; Bos taurus|Rep: MATN2 protein - Bos taurus (Bovine), partial (57%)
TL	EE782590	EE782590		Oar.11703		TC36759	0.661053	0.290381	0.39259	0.326217	0.0181542	0.01	0.0485158	0.0119091	23.47	0.000811	020709OMGB11036035HT OMGB1 Ovis aries cDNA, mRNA sequence [EE782590]	Transcribed locus	similar to Cluster: PAOX protein; n=1; Bos taurus|Rep: PAOX protein - Bos taurus (Bovine), partial (5%)
LOC100191035	GT878739	GT878739		Oar.13112	100191035	TC32113	291.837	261.722	275.858	335.683	7.64089	9.8304	6.20307	8.35077	34.97	1.02e-05	collagen 1	Collagen 1	homologue to Cluster: Collagen alpha-1(I) chain precursor; n=2; Bos taurus|Rep: Collagen alpha-1(I) chain, partial (17%)
APOA1	DY511157	DY511157		Oar.13821		TC22745	1.644	0.327338	1.56772	0.851729	0.0292025	0.0326554	0.191317	0.0366209	18.59	0.0112	sh3P0017J18_F.ab1 adult sheep fracture callus 10d Ovis aries cDNA, mRNA sequence [DY511157]	Transcribed locus, strongly similar to NP_776667.2 apolipoprotein A-I preproprotein [Bos taurus]	homologue to Cluster: Apolipoprotein A-I precursor; n=1; Bos taurus|Rep: Apolipoprotein A-I precursor - Bos, complete
MMP2	NM_001166180	NM_001166180	NM_001166180	Oar.961	443115	TC25111	0.895295	0.320993	0.41886	0.347998	0.0278104	0.0640703	0.0987569	0.0540047	8.893	0.00425	matrix metallopeptidase 2 (gelatinase A, 72kDa gelatinase, 72kDa type IV collagenase)	Matrix metallopeptidase 2 (gelatinase A, 72kDa gelatinase, 72kDa type IV collagenase)	Cluster: Matrix metallopeptidase 2; n=1; Bos taurus|Rep: Matrix metallopeptidase 2 - Bos taurus, partial (81%)
TL	EE795566	EE795566		Oar.11988		TC38901	1.25723	1.6146	1.22021	1.35144	0.0766352	0.231512	0.068265	0.0886775	13.29	0.00148	030729OMU902005096HT OMU90 Ovis aries cDNA, mRNA sequence [EE795566]	Transcribed locus	similar to Cluster: Putative uncharacterized protein; n=1; Aedes aegypti|Rep: Putative uncharacterized protein , partial (1%)
							0.383135	0.267737	0.371571	0.319458	0.0554342	0.050368	0.0536216	0.0680283	5.957	0.000555
SPINT1	FE030975	FE030975		Oar.17036		TC41881	0.295203	0.124212	0.116739	0.43132	0.01	0.0117634	0.0225034	0.0102108	12.66	0.0031	C0009477D14.P1KAM13F KN511 Ovis aries rectum and large colon from E. coli challenged and unchallenged animals Ovis aries cDNA clone C0009477D14 5', mRNA sequence [FE030975]	Transcribed locus, moderately similar to NP_001039832.1 kunitz-type protease inhibitor 1 [Bos taurus]	homologue to Cluster: serine peptidase inhibitor Kunitz type 1; n=1; Bos taurus|Rep: serine peptidase inhibitor , partial (13%)
TL	FE031343	FE031343		Oar.15438		TC30886	1.06761	0.39832	0.643725	3.29328	0.0228485	0.0303021	0.100087	0.0523723	14.88	0.00157	C0009477L21.P1KAM13F KN511 Ovis aries rectum and large colon from E. coli challenged and unchallenged animals Ovis aries cDNA clone C0009477L21 5', mRNA sequence [FE031343]	Transcribed locus
CD40	EE821767	EE821767		Oar.989	443232	TC23996	0.0953189	0.0507823	0.050821	0.120229	0.01	0.01	0.0166554	0.01	5.516	0.00386	CD40 molecule, TNF receptor superfamily member 5	CD40 molecule, TNF receptor superfamily member 5	homologue to Cluster: Membrane protein CD40; n=1; Ovis aries|Rep: Membrane protein CD40 - Ovis aries (Sheep), complete
TL	FE030801	FE030801		Oar.16893		TC36718	0.201091	0.137763	0.452236	0.461103	0.01	0.0120057	0.0732266	0.01	13.49	0.00758	C0009476P20.P1KAM13F KN511 Ovis aries rectum and large colon from E. coli challenged and unchallenged animals Ovis aries cDNA clone C0009476P20 5', mRNA sequence [FE030801]	Transcribed locus	Cluster: Resolvase N-terminal domain; n=1; Marinobacter aquaeolei VT8|Rep: Resolvase N-terminal, partial (5%)
TL	FE035123	FE035123		Oar.16186		TC38037	0.921755	1.24525	1.70384	1.92911	0.239677	0.299538	0.27861	0.185442	5.067	0.00272	C0009483B13.P1KM13F KN511 Ovis aries abomasal mucosa (gastric fold) from (Teladorsagia) uninfected sheep Ovis aries cDNA clone C0009483B13 5', mRNA sequence [FE035123]	Transcribed locus	homologue to Cluster: NADH-ubiquinone oxidoreductase chain 4; n=1; Speleonectes tulumensis|Rep: NADH-ubiquinone, partial (3%)
							15.1443	24.6645	18.8809	21.1895	0.479644	0.699613	3.08254	0.498114	22.63	0.00363
DKKL1	FE031945	FE031945		Oar.16536			1.32938	2.23802	0.946685	0.956453	0.0923226	0.123352	0.0677094	0.0795961	15.96	0.0021	C0009478J17.P1KAM13F KN511 Ovis aries rectum and large colon from E. coli challenged and unchallenged animals Ovis aries cDNA clone C0009478J17 5', mRNA sequence [FE031945]	Transcribed locus, strongly similar to NP_001039934.1 dickkopf-like protein 1 [Bos taurus]
NPY3R	EE828968	EE828968		Oar.408	443532	TC36181	0.117421	0.0634707	0.135473	0.206825	0.01	0.01	0.0196988	0.01	8.468	0.00185	neuropeptide Y receptor type 3	Neuropeptide Y receptor type 3	Cluster: C-X-C chemokine receptor type 4; n=1; Bos taurus|Rep: C-X-C chemokine receptor type 4 -, complete
TL	EE782257	EE782257		Oar.7208		TC27239	3.4133	2.65354	2.14783	2.62282	0.365348	0.690107	0.671701	0.400876	5.269	0.000573	020502OMGB11006021HT OMGB1 Ovis aries cDNA, mRNA sequence [EE782257]	Transcribed locus	similar to Cluster: Ig family protein precursor; n=1; Solibacter usitatus Ellin6076|Rep: Ig family protein, partial (0%)
TL	DY491728	DY491728		Oar.4137		TC41347	0.53307	0.26372	0.298935	0.417554	0.026632	0.0781555	0.0394008	0.027726	8.953	0.00119	sh2P0004A05_F.ab1 adult sheep fracture callus 7d Ovis aries cDNA, mRNA sequence [DY491728]	Transcribed locus	homologue to Cluster: Inactive serine protease 35 precursor; n=1; Bos taurus|Rep: Inactive serine protease 35, partial (37%)
TL	EE795125	EE795125		Oar.11979		TC24782	1.32709	0.826996	0.866965	3.46882	0.116035	0.121019	0.114475	0.121186	8.325	0.00468	030729OMU902030022HT OMU90 Ovis aries cDNA, mRNA sequence [EE795125]	Transcribed locus	similar to Cluster: Putative uncharacterized protein; n=1; Dictyostelium discoideum|Rep: Putative, partial (1%)
BMP6	EE826411	EE826411		Oar.975	443174	TC39480	0.346363	0.21767	0.173935	0.205994	0.0563862	0.0699889	0.130687	0.0907672	2.851	0.0144	bone morphogenetic protein 6	Bone morphogenetic protein 6	bone morphogenic protein 6
	TC26810					TC26810	0.748929	0.304278	0.208998	1.00901	0.01	0.0216852	0.0275079	0.0215999	19.13	0.00477	Rep: Aminopeptidase N - Bos taurus (Bovine), partial (40%) [TC26810]		homologue to Cluster: Aminopeptidase N; n=1; Bos taurus|Rep: Aminopeptidase N - Bos taurus (Bovine), partial (39%)
BMP6	EE826411	EE826411		Oar.975	443174	TC39480	0.408719	0.182748	0.166729	0.12485	0.0509552	0.0593841	0.107003	0.0901987	3.153	0.0332	bone morphogenetic protein 6	Bone morphogenetic protein 6	bone morphogenic protein 6
TL	CF118626	CF118626		Oar.181			0.342687	0.437598	0.292966	1.2846	0.0233885	0.0213854	0.0186704	0.0281459	15.58	4.75e-05	fs775.z1 fs 103-105d fetal sheep skin library Ovis aries cDNA, mRNA sequence [CF118626]	Transcribed locus
APOA1	DY511157	DY511157		Oar.13821		TC22745	3.50744	0.620745	3.90095	2.10274	0.0763478	0.0744433	0.380536	0.0900846	17.27	0.0194	sh3P0017J18_F.ab1 adult sheep fracture callus 10d Ovis aries cDNA, mRNA sequence [DY511157]	Transcribed locus, strongly similar to NP_776667.2 apolipoprotein A-I preproprotein [Bos taurus]	homologue to Cluster: Apolipoprotein A-I precursor; n=1; Bos taurus|Rep: Apolipoprotein A-I precursor - Bos, complete
	TC45469					TC45469	5.84661	2.14341	2.36878	6.63559	0.419885	0.478884	0.195434	0.290338	9.474	0.00583	Rep: Preadipocyte factor-1 - Bos taurus (Bovine), complete [TC45469]		homologue to Cluster: Preadipocyte factor-1; n=2; Bos taurus|Rep: Preadipocyte factor-1 - Bos taurus (Bovine), complete
TL	EE773985	EE773985		Oar.7418		TC31749	1.75623	1.99499	3.22444	4.12195	0.268582	0.516771	0.344972	0.417795	5.966	0.00145	020709OFM1018008HT OFM1 Ovis aries cDNA, mRNA sequence [EE773985]	Transcribed locus	homologue to Cluster: Pumilio homolog 1; n=1; Gallus gallus|Rep: Pumilio homolog 1 - Gallus gallus (Chicken), partial (1%)
FCGRT	NM_001123403	NM_001123403	NM_001123403	Oar.843	100144766	TC40427	29.3305	27.269	21.0106	18.3075	3.92121	4.13951	3.75749	3.96666	6.495	0.00214	Fc fragment of IgG, receptor, transporter, alpha	Fc fragment of IgG, receptor, transporter, alpha	neonatal Fc receptor alpha chain;FcRn alpha chain^^Fc fragment of IgG, receptor, transporter, alpha;IgG Fc receptor
TL	EE847491	EE847491		Oar.7003		TC34387	0.710048	1.18579	1.44956	3.36832	0.0956526	0.238641	0.352152	0.0827228	6.655	0.00685	030522OSCA1001079HT OSCA Ovis aries cDNA, mRNA sequence [EE847491]	Transcribed locus	similar to Cluster: PREDICTED: similar to MBD1; n=1; Monodelphis domestica|Rep: PREDICTED: similar to MBD1 -, partial (3%)
							0.853817	0.696466	0.815696	0.45596	0.04237	0.0679363	0.102796	0.0369556	13.66	0.000929
TL	EE830225	EE830225		Oar.4907			1.03033	0.491642	0.605596	1.21026	0.0552016	0.141477	0.175837	0.0914519	6.371	0.00278	020605ONLN076059HT ONLN Ovis aries cDNA, mRNA sequence [EE830225]	Transcribed locus
TL	FE029561	FE029561		Oar.3626			1.30873	0.972809	1.57742	1.63639	0.341434	0.335788	0.405903	0.355702	3.517	0.00774	C0009265L12.P1KAM13F KN511 Ovis aries rectum and large colon from E. coli challenged and unchallenged animals Ovis aries cDNA clone C0009265L12 5', mRNA sequence [FE029561]	Transcribed locus
TL	GT644328	GT644328		Oar.8247		TC41915	0.243107	0.214395	0.201037	0.22688	0.0832757	0.0827604	0.0806118	0.087936	2.617	0.0015	UMC-od35pl_0A01-010-b01 Day 35 placenta od35pl Ovis aries cDNA 3', mRNA sequence [GT644328]	Transcribed locus	Cluster: Putative uncharacterized protein; n=1; Lodderomyces elongisporus NRRL YB-4239|Rep:, partial (1%)
TL	EE767829	EE767829		Oar.10499		TC23599	0.394516	0.386498	0.340939	0.717759	0.033502	0.0602475	0.055035	0.0299731	8.737	0.000671	020322OFLT029006HT OFLT Ovis aries cDNA, mRNA sequence [EE767829]	Transcribed locus	homologue to Cluster: Secretion protein HlyD family protein; n=1; Methylobacterium sp. 4-46|Rep: Secretion, partial (1%)
ORAI1	EE830459	EE830459		Oar.8742		TC32450	0.181845	0.29326	0.351268	0.269752	0.0415373	0.0728769	0.0785586	0.0343667	4.967	0.00262	020605ONLN138009HT ONLN Ovis aries cDNA, mRNA sequence [EE830459]	Transcribed locus, strongly similar to NP_001025829.1 calcium release-activated calcium channel protein 1 [Gallus gallus]	homologue to Cluster: MGC159526 protein; n=2; Bos taurus|Rep: MGC159526 protein - Bos taurus (Bovine), partial (91%)
CXCR7	EE752500	EE752500		Oar.6286		TC23793	5.71555	3.21035	2.2613	2.70966	0.441033	0.323829	0.905668	0.534906	6.75	0.00449	020502OCSI1032005HT OCS1 Ovis aries cDNA, mRNA sequence [EE752500]	Transcribed locus, strongly similar to NP_001091851.1 C-X-C chemokine receptor type 7 [Bos taurus]	homologue to Cluster: UPI0000F338FE related cluster; n=1; Bos taurus|Rep: unknown - Bos Taurus, complete
C5H12orf32	GT644014	GT644014		Oar.8913		TC27142	0.543533	0.262404	0.394252	0.229731	0.129703	0.119336	0.138229	0.108264	3.105	0.0269	UMC-od35pl_0A01-006-f09 Day 35 placenta od35pl Ovis aries cDNA 3', mRNA sequence [GT644014]	Transcribed locus, strongly similar to NP_001069099.1 hypothetical protein LOC513642 [Bos taurus]	homologue to Cluster: Uncharacterized protein C12orf32 homolog; n=1; Bos taurus|Rep: Uncharacterized protein, complete
TL	EE857490	EE857490		Oar.12606		TC29417	0.234826	0.0711328	0.241922	0.296085	0.01	0.01	0.0416079	0.01	11.15	0.00831	020731OSTA138029HT OSTA Ovis aries cDNA, mRNA sequence [EE857490]	Transcribed locus	similar to Cluster: Catalytic activity: tRNA guanine + queuine = tRNA queuine + guanine; n=1; Aspergillus, partial (3%)
KDR	EE778019	EE778019		Oar.13511		TC27523	1.10085	0.537632	0.819636	0.325987	0.0623312	0.0380057	0.263327	0.0942887	8.972	0.0074	020709OMGB11085084HT OMGB1 Ovis aries cDNA, mRNA sequence [EE778019]	Transcribed locus, strongly similar to NP_001103470.1 vascular endothelial growth factor receptor 2 [Bos taurus]	homologue to Cluster: Tyrosine-protein kinase receptor; n=1; Canis lupus familiaris|Rep: Tyrosine-protein kinase , partial (4%)
TL	DY521787	DY521787		Oar.15058		TC39131	0.307996	0.207161	0.0427681	1.00131	0.0174357	0.01	0.01	0.0106516	11.97	0.0483	sh3P0051C23_F.ab1 adult sheep fracture callus 10d Ovis aries cDNA, mRNA sequence [DY521787]	Transcribed locus	similar to Cluster: SecY-independent transporter protein; n=1; Rhodomonas salina|Rep: SecY-independent, partial (5%)
COL13A1	DY491210	DY491210		Oar.13759		TC27350	31.2551	11.0418	21.8759	19.7214	1.59134	2.10794	2.22959	1.64195	10.48	0.0116	sh2P0002G01_F.ab1 adult sheep fracture callus 7d Ovis aries cDNA, mRNA sequence [DY491210]	Transcribed locus, moderately similar to XP_001499636.2 PREDICTED: collagen, type I, alpha 1 [Equus caballus]	homologue to Cluster: Collagen alpha-1(I) chain precursor; n=2; Bos taurus|Rep: Collagen alpha-1(I) chain, partial (23%)
NPY3R	EE828968	EE828968		Oar.408	443532	TC36181	0.109033	0.0374397	0.0995944	0.17714	0.0225736	0.01	0.0192164	0.01	5.133	0.02	neuropeptide Y receptor type 3	Neuropeptide Y receptor type 3	Cluster: C-X-C chemokine receptor type 4; n=1; Bos taurus|Rep: C-X-C chemokine receptor type 4 -, complete
SLPI	NM_001035225	NM_001035225	NM_001035225	Oar.4809	641306	TC43861	0.0868887	0.0481996	0.0976805	0.174166	0.01	0.01	0.01	0.01	7.423	0.0111	secretory leukocyte peptidase inhibitor	Secretory leukocyte peptidase inhibitor	secretory leukocyte peptidase inhibitor
CA11	NM_001009408	NM_001009408	NM_001009408	Oar.681	443426	TC22392	0.496153	0.319737	0.225454	0.749105	0.0498106	0.0974478	0.0813439	0.0513831	4.909	0.00505	carbonic anhydrase XI	Carbonic anhydrase XI	carbonic anhydrase-like protein
TL	DY492425	DY492425		Oar.5578		TC48325	14.1133	16.2556	12.9105	9.22604	1.20242	1.67728	1.37679	1.4173	10.2	3.09e-06	sh2P0006C03_F.ab1 adult sheep fracture callus 7d Ovis aries cDNA, mRNA sequence [DY492425]	Transcribed locus	homologue to Cluster: PREDICTED: similar to mannose receptor C type 2; n=1; Bos taurus|Rep: PREDICTED: similar, partial (39%)
TL	FE030333	FE030333		Oar.17010		TC48234	0.25023	0.0895686	0.211069	0.319871	0.01	0.0122315	0.0210136	0.01	13.26	0.00457	C0009476B12.P1KAM13F KN511 Ovis aries peyer's patch from terminal ileum of Teladorsagia infected sheep Ovis aries cDNA clone C0009476B12 5', mRNA sequence [FE030333]	Transcribed locus	homologue to Cluster: Predicted protein; n=1; Methanosarcina acetivorans|Rep: Predicted protein - Methanosarcina , partial (20%)
UPP1	DY497313	DY497313		Oar.5613		TC33376	0.132383	0.066165	0.0478699	0.353678	0.01	0.0141098	0.01	0.01	6.867	0.0172	sh2P0021K14_F.ab1 adult sheep fracture callus 7d Ovis aries cDNA, mRNA sequence [DY497313]	Transcribed locus, strongly similar to NP_001092446.1 uridine phosphorylase 1 [Bos taurus]	homologue to Cluster: UPI0000F330D6 related cluster; n=1; Bos taurus|Rep: unknown - Bos Taurus, complete
TL	EE832618	EE832618		Oar.7213		TC32861	0.149415	0.103107	0.0779069	0.0668181	0.0227747	0.0296187	0.0364718	0.0372704	3.434	0.00779	020605ONLN100092HT ONLN Ovis aries cDNA, mRNA sequence [EE832618]	Transcribed locus	similar to Cluster: Predicted protein; n=1; Physcomitrella patens subsp. patens|Rep: Predicted protein -, partial (2%)
							1.27006	1.42385	0.832597	1.05095	0.145447	0.214586	0.269615	0.119677	6.434	0.000657
TRIM6	EE780393	EE780393		Oar.11512		TC27015	0.511826	0.192239	0.298298	0.556016	0.0399931	0.0984247	0.203158	0.0515493	3.85	0.0329	020502OMGB11018033HT OMGB1 Ovis aries cDNA, mRNA sequence [EE780393]	Transcribed locus, moderately similar to XP_001250594.2 PREDICTED: similar to tripartite motif protein 5 alpha [Bos taurus]	similar to Cluster: Tripartite motif protein 5 alpha; n=1; Bos taurus|Rep: Tripartite motif protein 5 alpha -, partial (39%)
	TC33046					TC33046	0.987428	1.18705	0.838332	1.31023	0.161732	0.24893	0.170728	0.197515	5.179	0.000111	Rep: PTPNS1 protein - Bos taurus (Bovine), partial (31%) [TC33046]		Cluster: PTPNS1 protein; n=1; Bos taurus|Rep: PTPNS1 protein - Bos taurus (Bovine), partial (30%)
	TC30355					TC30355	4.12063	1.5812	1.78639	0.565098	0.202668	0.383726	0.397396	0.188286	8.205	0.00557	Rep: LOC539596 protein - Bos taurus (Bovine), complete [TC30355]		homologue to Cluster: LOC539596 protein; n=1; Bos taurus|Rep: LOC539596 protein - Bos taurus (Bovine), complete
CDT1	EE815472	EE815472		Oar.8880		TC34422	0.284747	0.257767	0.0895184	0.552913	0.01	0.0203284	0.0142839	0.0208266	11.94	0.0101	020731ONDC215064HT ONDC Ovis aries cDNA, mRNA sequence [EE815472]	Transcribed locus, strongly similar to XP_002694809.1 PREDICTED: chromatin licensing and DNA replication factor 1 [Bos taurus]	homologue to Cluster: PREDICTED: similar to DNA replication factor; n=1; Bos taurus|Rep: PREDICTED: similar to, partial (81%)
TL	EE797288	EE797288		Oar.8855		TC43983	1.71778	1.34578	1.51242	1.3934	0.236969	0.498182	0.430501	0.297199	4.329	0.00142	030729OMU903015024HT OMU90 Ovis aries cDNA, mRNA sequence [EE797288]	Transcribed locus	Cluster: Exonuclease V beta subunit RecB; n=1; Pseudomonas syringae|Rep: Exonuclease V beta subunit , partial (1%)
TL	EE753272	EE753272		Oar.10378			0.0535082	0.0923894	0.145307	0.254749	0.0112402	0.0310765	0.0238976	0.0179619	4.551	0.0135	020502OCSI1033096HT OCS1 Ovis aries cDNA, mRNA sequence [EE753272]	Transcribed locus
TL	DY485282	DY485282		Oar.14875		TC47037	1.12576	0.724721	0.843365	1.16519	0.201663	0.132591	0.412856	0.204642	4.049	0.00475	sh1-cj04_l0.s2 adult sheep fracture callus pool Ovis aries cDNA, mRNA sequence [DY485282]	Transcribed locus	similar to Cluster: NADH-ubiquinone oxidoreductase chain 2; n=1; Taricha rivularis|Rep: NADH-ubiquinone, partial (3%)
RGS7	EE852761	EE852761		Oar.16075		TC33278	0.504026	0.617908	0.357926	0.589782	0.160447	0.0889482	0.100346	0.145415	4.006	0.00185	030729OSPA2004092HT OSPA Ovis aries cDNA, mRNA sequence [EE852761]	Transcribed locus, strongly similar to NP_036010.2 regulator of G-protein signaling 7 isoform 1 [Mus musculus]	Cluster: Regulator of G-protein signaling 7; n=1; Bos taurus|Rep: Regulator of G-protein signaling, partial (33%)
PDGFB	FE032437	FE032437		Oar.501	443545	TC39471	0.129972	0.0819384	0.0970881	0.134694	0.01	0.0131479	0.0269767	0.0130049	6.9	0.000762	platelet-derived growth factor beta polypeptide (simian sarcoma viral (v-sis) oncogene homolog)	Platelet-derived growth factor beta polypeptide (simian sarcoma viral (v-sis) oncogene homolog)	platelet-derived growth factor beta;platelet-derived growth factor B subunit
	TC23479					TC23479	0.181869	0.137359	0.124677	0.0344344	0.0450361	0.0435229	0.0743029	0.0329282	3.121	0.00282	Rep: Solute carrier family 7 (Cationic amino acid transporter, y+ system), member 7 - Bos taurus (Bovine), partial (57%) [TC23479]		homologue to Cluster: Solute carrier family 7 (Cationic amino acid transporter y+ system) member 7; n=2; Bos, partial (56%)
ENPP5	FE021232	FE021232		Oar.16370			1.82947	0.897471	0.999966	0.476535	0.306043	0.408316	0.15032	0.219329	4.656	0.00484	C0009253I06.P1KAM13F KN511 Ovis aries gastric lymph node from Teladorsagia infected sheep Ovis aries cDNA clone C0009253I06 5', mRNA sequence [FE021232]	Transcribed locus, strongly similar to XP_002697310.1 PREDICTED: ectonucleotide pyrophosphatase/phosphodiesterase 5 (putative function) [Bos taurus]
							0.747235	1.14582	0.766653	1.58901	0.0290391	0.0299918	0.0313747	0.0346086	27.87	0.000876
TL	EE772251	EE772251		Oar.14765		TC29811	0.139825	0.0498021	0.0426914	0.33223	0.01	0.01	0.01	0.01	6.674	0.0353	020709OFM1038016HT OFM1 Ovis aries cDNA, mRNA sequence [EE772251]	Transcribed locus	similar to Cluster: UPI0000F31B5D related cluster; n=1; Bos taurus|Rep: unknown - Bos Taurus, partial (23%)
	TC39969					TC39969	9.12148	8.39752	7.02206	19.9764	0.87064	1.17182	0.877419	1.31607	7.806	1.94e-05	Rep: Cdc42 effector protein 5 - Homo sapiens (Human), complete [TC39969]		Cluster: PREDICTED: similar to CDC42 effector protein (Rho GTPase binding) 5 isoform 2; n=1; Bos, complete
C11orf10	EE827014	EE827014		Oar.13609		TC35834	0.210855	0.292599	0.313732	0.533248	0.0190117	0.0297015	0.0195443	0.0276723	11.42	4.63e-05	020605ONLN062083HT ONLN Ovis aries cDNA, mRNA sequence [EE827014]	Transcribed locus, strongly similar to NP_055021.1 protein NEF1 [Homo sapiens]	similar to Cluster: Peptidase S1 and S6 chymotrypsin/Hap; n=1; Rubrobacter xylanophilus DSM 9941|Rep:, partial (4%)
	TC27496					TC27496	1.59232	1.97714	2.4999	1.62907	0.772256	0.789959	0.494864	0.770802	2.864	0.00254	Rep: Type XII collagen NC1 domain long type splicing isoform - Bos taurus (Bovine), partial (73%) [TC27496]		homologue to Cluster: PREDICTED: similar to collagen type XII alpha 1; n=1; Equus caballus|Rep: PREDICTED:, partial (17%)
TL	CN822788	CN822788		Oar.5830			0.108208	0.0682661	0.0621935	0.217117	0.01	0.01	0.01	0.01	7.716	0.00652	Oa_splbn_02I23_M13reverse Sheep spleen\brain pSport1 library Ovis aries cDNA clone Oa_splbn_02I23 5', mRNA sequence [CN822788]	Transcribed locus
TL	EE825210	EE825210		Oar.11655			0.0575168	0.0444775	0.0435396	0.119377	0.01	0.01	0.01	0.01	4.811	0.00298	020605ONLN125045HT ONLN Ovis aries cDNA, mRNA sequence [EE825210]	Transcribed locus
CD200	EE783598	EE783598		Oar.7256			0.89758	1.34653	1.16971	1.03731	0.157119	0.128635	0.172587	0.123798	7.786	0.000224	020709OMGB11048073HT OMGB1 Ovis aries cDNA, mRNA sequence [EE783598]	Transcribed locus, strongly similar to NP_001029792.1 OX-2 membrane glycoprotein [Bos taurus]
	TC49864					TC49864	7.38572	14.5357	13.484	13.0152	3.1472	6.10441	5.37781	2.01235	2.979	0.0222	Rep: Ferritin light chain - Bos taurus (Bovine), partial (58%) [TC49864]		Cluster: Ferritin light chain; n=2; Bovidae|Rep: Ferritin light chain - Bos taurus (Bovine), partial (57%)
KIF15	FE034268	FE034268		Oar.15815		TC46535	0.103542	0.085201	0.0570463	0.746466	0.0122031	0.0151776	0.0175844	0.0327806	4.4	0.00299	C0009481O07.P1KAM13F KN511 Ovis aries efferent gastric lymph from Teladorsagia infected sheep Ovis aries cDNA clone C0009481O07 5', mRNA sequence [FE034268]	Transcribed locus, strongly similar to XP_614710.3 PREDICTED: kinesin family member 15 [Bos taurus]	homologue to Cluster: PREDICTED: similar to kinesin-like protein 2; n=1; Bos taurus|Rep: PREDICTED: similar to, partial (30%)
TL	EE830783	EE830783		Oar.7621		TC39572	0.161914	0.051407	0.0978197	0.176571	0.01	0.0189725	0.0146389	0.01	7.233	0.0137	020605ONLN033036HT ONLN Ovis aries cDNA, mRNA sequence [EE830783]	Transcribed locus	similar to Cluster: PREDICTED: similar to Collagen alpha-1(XI) chain precursor isoform 1; n=1; Apis mellifera|, partial (0%)
PYCR1	EE827387	EE827387		Oar.5198		TC45958	1.85589	2.52369	2.20329	1.20653	0.135437	0.205456	0.0684004	0.111864	18.02	0.000365	020605ONLN141018HT ONLN Ovis aries cDNA, mRNA sequence [EE827387]	Transcribed locus, strongly similar to NP_722546.1 pyrroline-5-carboxylate reductase 1, mitochondrial isoform 2 [Homo sapiens]	homologue to Cluster: Pyrroline-5-carboxylate reductase 1; n=1; Bos taurus|Rep: Pyrroline-5-carboxylate, complete
TL	EE865965	EE865965		Oar.11667		TC48959	0.862885	0.484349	0.754475	0.45389	0.173985	0.255015	0.129942	0.106058	4.328	0.00247	020731OSTA162089HT OSTA Ovis aries cDNA, mRNA sequence [EE865965]	Transcribed locus	similar to Cluster: PREDICTED: hypothetical protein; n=1; Macaca mulatta|Rep: PREDICTED: hypothetical protein, partial (35%)
TL	FE026972	FE026972		Oar.15022			0.326947	0.349062	0.216187	0.415946	0.0660903	0.101314	0.175704	0.077136	2.983	0.00916	C0009261P22.Q1KBM13R KN511 Ovis aries rectum and large colon from E. coli challenged and unchallenged animals Ovis aries cDNA clone C0009261P22 3', mRNA sequence [FE026972]	Transcribed locus
RGNEF	EE772451	EE772451		Oar.6775			0.136584	0.0655616	0.0526387	0.385465	0.01	0.01	0.0209492	0.01	6.469	0.00754	020709OFM1020061HT OFM1 Ovis aries cDNA, mRNA sequence [EE772451]	Transcribed locus, strongly similar to NP_001095777.1 rho-guanine nucleotide exchange factor [Bos taurus]
BASP1	FE029740	FE029740		Oar.10941			0.857429	0.390946	0.0702508	2.81501	0.024096	0.0124685	0.01	0.029809	16.57	0.0496	C0009265P19.Q1KM13R KN511 Ovis aries peyer's patch from terminal ileum of Teladorsagia infected sheep Ovis aries cDNA clone C0009265P19 3', mRNA sequence [FE029740]	Transcribed locus, strongly similar to NP_777205.1 brain acid soluble protein 1 [Bos taurus]
	TC24202					TC24202	8.40082	11.0755	7.08285	8.95528	0.862168	1.90477	0.806593	0.822033	8.519	0.000435	Rep: Adenosine deaminase - Bos taurus (Bovine), complete [TC24202]		homologue to Cluster: Adenosine deaminase; n=1; Bos taurus|Rep: Adenosine deaminase - Bos taurus (Bovine), complete
	TC49560					TC49560	0.0769219	0.0453054	0.0299069	0.260086	0.01	0.01	0.0153309	0.0207578	3.523	0.0218	Rep: PAOX protein - Bos taurus (Bovine), partial (6%) [TC49560]		similar to Cluster: PAOX protein; n=1; Bos taurus|Rep: PAOX protein - Bos taurus (Bovine), partial (5%)
TL	FE025286	FE025286		Oar.12191		TC25235	0.403468	0.371899	0.466069	0.368213	0.0666684	0.134036	0.0833182	0.0827883	4.65	0.00062	C0009259H02.P1KAM13F KN511 Ovis aries efferent gastric lymph from Teladorsagia infected sheep Ovis aries cDNA clone C0009259H02 5', mRNA sequence [FE025286]	Transcribed locus	similar to Cluster: PREDICTED: similar to GTX; n=2; Bos taurus|Rep: PREDICTED: similar to GTX - Bos taurus, partial (2%)
TL	EE832596	EE832596		Oar.13399		TC31285	9.00093	4.85981	4.82932	2.92276	0.902673	0.922439	0.636189	1.17083	6.711	0.00256	020605ONLN136035HT ONLN Ovis aries cDNA, mRNA sequence [EE832596]	Transcribed locus	homologue to Cluster: Procollagen alpha 1(V) precursor; n=2; Sus scrofa|Rep: Procollagen alpha 1(V) precursor -, partial (19%)
OLFML3	CU655165	CU655165		Oar.5306		TC27019	3.42918	1.09686	1.38952	0.649031	0.406254	0.444232	0.535777	0.280082	4.278	0.0381	CU655165 ovine foetal ovary tissues (Prophase I meiosis) -M (ocaj) Ovis aries cDNA clone ocaj0006.h.11, mRNA sequence [CU655165]	Transcribed locus, strongly similar to NP_064575.1 olfactomedin-like protein 3 precursor [Homo sapiens]	homologue to Cluster: Similar to Olfactomedin-like protein 3; n=1; Bos taurus|Rep: Similar to Olfactomedin-like, partial (76%)
PRR5	EE772197	EE772197		Oar.8489		TC33578	0.154721	0.0685623	0.060329	0.20866	0.0123759	0.0288172	0.0374389	0.0232297	3.652	0.0244	020709OFM1018024HT OFM1 Ovis aries cDNA, mRNA sequence [EE772197]	Transcribed locus, strongly similar to NP_001094775.1 proline-rich protein 5 [Bos taurus]	homologue to Cluster: LOC788925 protein; n=1; Bos taurus|Rep: LOC788925 protein - Bos taurus (Bovine), partial (75%)
TL	EE784004	EE784004		Oar.8448		TC32565	0.224861	0.172903	0.119517	0.334966	0.0658862	0.0843673	0.0643022	0.0707707	2.353	0.0322	020314OMGB2001076HT OMGB2 Ovis aries cDNA, mRNA sequence [EE784004]	Transcribed locus	similar to Cluster: Similar to Solute carrier family 23 member 2 (Sodium-dependent vitamin C transporter 2), partial (8%)
LOC511229	EE872894	EE872894		Oar.16098		TC36271	0.156574	0.078669	0.0566664	0.523361	0.0201982	0.0297335	0.0383288	0.0179897	3.497	0.0306	020829OVMG1008D077HT OVMG Ovis aries cDNA, mRNA sequence [EE872894]	Transcribed locus, strongly similar to XP_588526.3 PREDICTED: caspase recruitment domain family, member 8-like [Bos taurus]	Cluster: PREDICTED: similar to CARD8 protein; n=1; Bos taurus|Rep: PREDICTED: similar to CARD8, partial (34%)
SLPI	NM_001035225	NM_001035225	NM_001035225	Oar.4809	641306	TC43861	0.118784	0.0579017	0.0874838	0.231313	0.01	0.0121029	0.0101617	0.01	8.017	0.00748	secretory leukocyte peptidase inhibitor	Secretory leukocyte peptidase inhibitor	secretory leukocyte peptidase inhibitor
TL	GT644328	GT644328		Oar.8247		TC41915	0.462116	0.353375	0.393317	0.27452	0.139091	0.144473	0.119649	0.145103	2.93	0.000763	UMC-od35pl_0A01-010-b01 Day 35 placenta od35pl Ovis aries cDNA 3', mRNA sequence [GT644328]	Transcribed locus	Cluster: Putative uncharacterized protein; n=1; Lodderomyces elongisporus NRRL YB-4239|Rep:, partial (1%)
TL	GW999043	GW999043		Oar.12810		TC34355	0.532492	0.510705	0.536513	0.570773	0.0980276	0.0537705	0.0880121	0.116041	6.146	0.00151	U_TL-090730_DS_K3_plate1f06.b1 cDNA library from sheep postnatal mammary gland Ovis aries cDNA, mRNA sequence [GW999043]	Transcribed locus	Cluster: AFR008Cp; n=1; Eremothecium gossypii|Rep: AFR008Cp - Ashbya gossypii (Yeast), partial (4%)
							1.33794	1.15868	1.30983	1.50666	0.336921	0.443214	0.169913	0.342988	4.146	0.00493
TL	EE775284	EE775284		Oar.9550		TC34568	0.388221	0.286754	0.489005	0.441046	0.130735	0.12096	0.280325	0.220229	2.144	0.0307	030729OM1351032043HT OM135 Ovis aries cDNA, mRNA sequence [EE775284]	Transcribed locus	similar to Cluster: Taste receptor type 2; n=1; Bos taurus|Rep: Taste receptor type 2 - Bos taurus (Bovine), partial (24%)
PAFAH1B3	GT644529	GT644529		Oar.6703		TC27941	12.9657	20.361	16.6056	10.5441	1.66208	2.3572	2.98908	1.75035	7.692	0.000137	UMC-ooocyte_0A01-001-d06 Oocytes ooocyte Ovis aries cDNA 3', mRNA sequence [GT644529]	Transcribed locus, strongly similar to NP_032802.1 platelet-activating factor acetylhydrolase IB subunit gamma [Mus musculus]	Cluster: Platelet-activating factor acetylhydrolase IB subunit gamma; n=1; Bos taurus|Rep:, complete
TL	EE748554	EE748554		Oar.4465		TC39602	4.88712	3.96807	4.406	4.66318	1.41066	1.88993	1.54363	1.82234	2.662	0.000127	020709OAPP1068051HT OAPP Ovis aries cDNA, mRNA sequence [EE748554]	Transcribed locus
COL14A1	DY496216	DY496216		Oar.8517		TC27809	20.2349	15.0025	15.7843	7.87667	3.19146	2.83597	2.46196	2.81659	5.99	0.000262	sh2P0018E21_F.ab1 adult sheep fracture callus 7d Ovis aries cDNA, mRNA sequence [DY496216]	Transcribed locus, strongly similar to NP_066933.1 collagen alpha-1(XIV) chain precursor [Homo sapiens]	Cluster: PREDICTED: similar to collagen type XIV alpha 1; n=1; Equus caballus|Rep: PREDICTED:, partial (5%)
DACT1	EE770798	EE770798		Oar.6232		TC31352	0.902338	0.630296	0.862875	1.40809	0.269542	0.277873	0.303138	0.270495	2.818	0.00861	020731OFLV1031016HT OFLV Ovis aries cDNA, mRNA sequence [EE770798]	Transcribed locus, strongly similar to XP_002691005.1 PREDICTED: dapper, antagonist of beta-catenin, homolog 1 (Xenopus laevis) isoform 1 [Bos taurus]	homologue to Cluster: PREDICTED: Bos taurus hypothetical LOC538778 (LOC538778) mRNA.; n=1; Bos taurus|Rep:, partial (9%)
FZD2	DQ152954	DQ152954		Oar.4757	780481	NP13107218	2.52938	2.85991	2.32573	1.74918	0.584572	0.639177	0.444201	0.706817	4.378	8.75e-05	frizzled homolog 2 (Drosophila)	Frizzled homolog 2 (Drosophila)
BMPR1B	NM_001009431	NM_001009431	NM_001009431	Oar.824	443454		0.528405	2.10811	0.661314	0.740501	0.106057	0.110723	0.061314	0.117606	9.415	0.0242	bone morphogenetic protein receptor, type IB	Bone morphogenetic protein receptor, type IB
TL	CF118357	CF118357		Oar.191			0.144351	0.269143	0.0497268	0.17525	0.01	0.01	0.01	0.01	12.45	0.035	fs473.z1 fs 103-105d fetal sheep skin library Ovis aries cDNA, mRNA sequence [CF118357]	Transcribed locus
TL	FE023178	FE023178		Oar.6293		TC24707	0.456423	1.03346	0.848362	0.456467	0.0340297	0.0286159	0.0341044	0.0232679	24.85	0.00249	C0009256F14.P1KAM13F KN511 Ovis aries rectum and large colon from E. coli challenged and unchallenged animals Ovis aries cDNA clone C0009256F14 5', mRNA sequence [FE023178]	Transcribed locus	Cluster: hypothetical protein 25.t00028; n=1; Entamoeba histolytica HM-1:IMSS|Rep: hypothetical, partial (2%)
HAPLN1	EE864860	EE864860		Oar.7096		TC45192	0.913215	0.53903	0.603247	0.0981401	0.0266267	0.0133367	0.0368319	0.021423	29	5.78e-05	020731OSTA130095HT OSTA Ovis aries cDNA, mRNA sequence [EE864860]	Transcribed locus, strongly similar to NP_001875.1 hyaluronan and proteoglycan link protein 1 precursor [Homo sapiens]	Cluster: Hyaluronan and proteoglycan link protein 1 precursor; n=2; Pecora|Rep: Hyaluronan and, partial (97%)
TL	EE802922	EE802922		Oar.8908			0.379438	0.497592	0.0542945	1.30029	0.0196615	0.01	0.0213108	0.01	15.18	0.0499	020731ONDC279062HT ONDC Ovis aries cDNA, mRNA sequence [EE802922]	Transcribed locus
HBB	DY522642	DY522642		Oar.13537	100049064		0.143721	0.141629	0.157289	0.354103	0.0144281	0.01	0.01	0.0176846	11.66	0.000247	hemoglobin, beta	Hemoglobin, beta
VCAN	DY478694	DY478694		Oar.5218		TC43440	0.640386	0.778499	0.72051	1.76559	0.0215991	0.112576	0.0133985	0.0144472	27.14	0.00655	sh1-and18_l0.s2 adult sheep fracture callus pool Ovis aries cDNA, mRNA sequence [DY478694]	Transcribed locus, moderately similar to XP_001521630.1 PREDICTED: similar to aggrecan [Ornithorhynchus anatinus]	homologue to Cluster: Aggrecan core protein precursor (Cartilage-specific proteoglycan core protein) (CSPCP).; n=, partial (7%)
Lipoprotein	AF228667	AF228667		Oar.459			0.0548942	0.0240237	0.0318244	0.309373	0.016869	0.01	0.01	0.0110979	2.971	0.0273	Ovis aries lipoprotein lipase mRNA, 3' UTR [AF228667]	Lipoprotein lipase mRNA, 3' UTR
TL	EE863958	EE863958		Oar.8792		TC26916	0.240871	0.249897	0.612998	0.519495	0.100513	0.0686936	0.0578945	0.092271	4.272	0.027	010914OSTA051070HT OSTA Ovis aries cDNA, mRNA sequence [EE863958]	Transcribed locus	homologue to Cluster: Chemotaxis sensory transducer; n=1; Nocardioides sp. JS614|Rep: Chemotaxis sensory, partial (2%)
PTX3	EE829599	EE829599		Oar.10585	100034672	TC41886	0.245379	0.139452	0.0666696	0.631773	0.0335864	0.0213084	0.0170903	0.034327	5.172	0.0318	pentraxin 3, long	Pentraxin 3, long	pentraxin related 3
UBE2C	EE768431	EE768431		Oar.10050		TC25358	0.868116	0.902185	0.939623	0.35628	0.0112469	0.01	0.0191411	0.015873	66.4	7.52e-05	020731OFLT040024HT OFLT Ovis aries cDNA, mRNA sequence [EE768431]	Transcribed locus, strongly similar to NP_008950.1 ubiquitin-conjugating enzyme E2 C isoform 1 [Homo sapiens]	Cluster: PREDICTED: similar to Ubiquitin-conjugating enzyme E2 C (Ubiquitin-protein ligase C), complete
KIAA0101	EE756645	EE756645		Oar.13581		TC25369	0.247812	0.156241	0.252222	0.281135	0.0119587	0.01	0.01	0.01	20.44	0.0014	020731OCS411050087HT OCS4 Ovis aries cDNA, mRNA sequence [EE756645]	Transcribed locus, strongly similar to XP_853346.1 PREDICTED: similar to HCV NS5A-transactivated protein 9 (L5) [Canis familiaris]	homologue to Cluster: PCNA-associated factor; n=1; Bos taurus|Rep: PCNA-associated factor - Bos taurus (Bovine), complete
ACSM1	EE789980	EE789980		Oar.11813		TC36992	5.81823	0.931395	0.880746	1.35112	0.01	0.01	0.01	0.01	168.4	0.0136	020709OML22034073HT OML2 Ovis aries cDNA, mRNA sequence [EE789980]	Transcribed locus, moderately similar to NP_473435.1 acyl-coenzyme A synthetase ACSM1, mitochondrial [Mus musculus]	homologue to Cluster: Acyl-coenzyme A synthetase ACSM1 mitochondrial precursor; n=1; Bos taurus|Rep:, partial (35%)
NCAPG	EE832688	EE832688		Oar.8012		TC38221	0.997956	1.46908	1.08876	1.45753	0.0343092	0.017339	0.0213789	0.0302415	46.93	6.68e-06	020527OOCX002079HT OOCX Ovis aries cDNA, mRNA sequence [EE832688]	Transcribed locus, strongly similar to NP_001095846.1 condensin complex subunit 3 [Bos taurus]	homologue to Cluster: NCAPG protein; n=2; Bos taurus|Rep: NCAPG protein - Bos taurus (Bovine), partial (22%)
	TC48535					TC48535	4.88556	1.98862	5.74442	3.63353	0.01	0.0583982	2.06208	0.0271081	50.56	0.0384	Rep: PECAM1 protein - Bos taurus (Bovine), partial (87%) [TC48535]		homologue to Cluster: PECAM1 protein; n=1; Bos taurus|Rep: PECAM1 protein - Bos taurus (Bovine), partial (86%)
TL	EE794951	EE794951		Oar.14230		TC36063	0.601969	0.246664	0.269518	0.979622	0.0148774	0.01	0.0125464	0.0330905	21.7	0.00072	030729OMU903023067HT OMU90 Ovis aries cDNA, mRNA sequence [EE794951]	Transcribed locus	homologue to Cluster: LOC510465 protein; n=1; Bos taurus|Rep: LOC510465 protein - Bos taurus (Bovine), partial (15%)
CPZ	DY502784	DY502784		Oar.4553		TC43346	1.82595	0.448954	0.40156	0.882203	0.0139984	0.0146382	0.01	0.01	57.71	0.0113	sh2P0044O20_F.ab1 adult sheep fracture callus 7d Ovis aries cDNA, mRNA sequence [DY502784]	Transcribed locus, strongly similar to NP_001076955.1 carboxypeptidase Z [Bos taurus]	homologue to Cluster: UPI00005C20C3 related cluster; n=1; Bos taurus|Rep: unknown - Bos Taurus, complete
CKS2	EE820929	EE820929		Oar.5135		TC44950	3.28253	3.5936	3.3457	2.36019	0.117366	0.106036	0.132079	0.0966128	30.33	1.5e-06	020731ONDC289057HT ONDC Ovis aries cDNA, mRNA sequence [EE820929]	Transcribed locus, strongly similar to NP_001818.1 cyclin-dependent kinases regulatory subunit 2 [Homo sapiens]	Cluster: Cyclin-dependent kinases regulatory subunit 2; n=3; Eutheria|Rep: Cyclin-dependent kinases , complete
TL	EE770282	EE770282		Oar.11234		TC30423	0.275334	0.238329	0.272044	0.492551	0.01	0.0101683	0.012827	0.01	24.46	1.58e-07	020605OFLV1013092HT OFLV Ovis aries cDNA, mRNA sequence [EE770282]	Transcribed locus	similar to Cluster: Hypothetical proline rich protein; n=1; Burkholderia xenovorans LB400|Rep: Hypothetical, partial (6%)
TF	GT873540	GT873540		Oar.552	443000	TC25156	0.218625	0.0706567	0.0413265	0.291122	0.01	0.01	0.029993	0.01	6.543	0.0397	transferrin	Transferrin	homologue to Cluster: Serotransferrin precursor; n=1; Bos taurus|Rep: Serotransferrin precursor - Bos taurus, complete
CENPE	EE766083	EE766083		Oar.6316			0.895999	1.19838	0.788114	0.476007	0.0144476	0.0309299	0.0212558	0.0256434	42.58	9.18e-06	020322OFLT029096HT OFLT Ovis aries cDNA, mRNA sequence [EE766083]	Transcribed locus, strongly similar to XP_002704562.1 PREDICTED: centromere protein E [Bos taurus]
TL	EE804747	EE804747		Oar.7330		TC34800	0.906555	0.70179	0.495804	1.5217	0.021164	0.0379989	0.0215214	0.0275651	25.9	9.74e-05	010914ONDC178092HT ONDC Ovis aries cDNA, mRNA sequence [EE804747]	Transcribed locus	weakly similar to Cluster: Chromosome undetermined scaffold_27 whole genome shotgun sequence; n=1; Paramecium, partial (4%)
	TC40098					TC40098	0.396913	0.452245	0.43264	0.194903	0.0184524	0.0193151	0.0152909	0.0192065	23.72	1.08e-07	Rep: MGC148432 protein - Bos taurus (Bovine), partial (43%) [TC40098]		homologue to Cluster: MGC148432 protein; n=1; Bos taurus|Rep: MGC148432 protein - Bos taurus (Bovine), partial (42%)
TMEM45A	GO734631	GO734631		Oar.10226		TC31062	1.55548	1.13154	0.907737	1.2173	0.0486207	0.0486045	0.0780571	0.0617683	20.12	0.000112	010717OASA029153HT OASA Ovis aries cDNA 5', mRNA sequence [GO734631]	Transcribed locus, moderately similar to NP_001099094.1 hypothetical protein LOC529036 [Bos taurus]	similar to Cluster: LOC529036 protein; n=1; Bos taurus|Rep: LOC529036 protein - Bos taurus (Bovine), complete
CCNA2	FE029555	FE029555		Oar.6280	100144758	TC28269	0.454807	0.358495	0.306814	0.331012	0.0168731	0.0109518	0.021851	0.0205077	21.72	1.93e-05	cyclin A2	Cyclin A2	cyclin A2
LOC100101238	NM_001099629	NM_001099629	NM_001099629	Oar.5139	100101238	TC40111	0.683971	0.402124	0.308825	1.05738	0.01	0.05596	0.0707282	0.018465	15.03	0.00518	regakine 1-like protein	Regakine 1-like protein	regakine 1-like protein
CDK1	NM_001142508	NM_001142508	NM_001142508	Oar.8670	100216432	TC28673	0.322975	0.196394	0.177493	0.381508	0.0116893	0.0121471	0.0122555	0.0274369	15.16	0.000197	cyclin-dependent kinase 1	Cyclin-dependent kinase 1	Cluster: Cell division control protein 2 homolog; n=1; Bos taurus|Rep: Cell division control, partial (79%)
MEG3	CN821994	CN821994		Oar.903		TC49414	5.97533	6.72379	4.96276	7.89584	0.0768027	0.108147	0.0694921	0.125691	63.3	3.19e-06	Oa_splbn_10P02_M13reverse Sheep spleen\brain pSport1 library Ovis aries cDNA clone Oa_splbn_10P02 5', mRNA sequence [CN821994]	GTL2 splice variant E gene, 3' UTR	homologue to Cluster: PREDICTED: similar to Os08g0528700 isoform 4; n=1; Bos taurus|Rep: PREDICTED: similar to, partial (72%)
OGN	EE855213	EE855213		Oar.4455			0.0463358	0.0519161	0.0355929	0.118549	0.0105225	0.01	0.0118122	0.015395	3.747	0.000526	020731OSTA147023HT OSTA Ovis aries cDNA, mRNA sequence [EE855213]	Transcribed locus, strongly similar to NP_148935.1 mimecan preproprotein [Homo sapiens]
TL	DY511316	DY511316		Oar.4544			0.948741	0.519022	0.744457	0.581212	0.0106425	0.0546998	0.0115417	0.0146231	40.42	0.000801	sh3P0018B12_F.ab1 adult sheep fracture callus 10d Ovis aries cDNA, mRNA sequence [DY511316]	Transcribed locus
LOC100191035	GT878739	GT878739		Oar.13112	100191035	TC32694	238.783	115.624	214.846	208.428	6.47284	6.64802	5.93921	8.191	26.76	0.00252	collagen 1	Collagen 1	similar to Cluster: Alpha-1 type I collagen; n=1; Rattus norvegicus|Rep: Alpha-1 type I collagen - Rattus, partial (63%)
TL	EE773051	EE773051		Oar.13138		TC29792	396.241	560.511	472.34	424.299	6.16905	6.74822	5.73455	7.10415	73.49	4.92e-05	020709OFM1018095HT OFM1 Ovis aries cDNA, mRNA sequence [EE773051]	Transcribed locus	homologue to Cluster: Collagen alpha-1(I) chain precursor; n=2; Bos taurus|Rep: Collagen alpha-1(I) chain, partial (69%)
SRGN	GT643952	GT643952		Oar.5235		TC22824	1.13644	0.188688	0.46159	0.314718	0.0128902	0.0336913	0.181515	0.0245992	12.4	0.0222	UMC-od35pl_0A01-006-a06 Day 35 placenta od35pl Ovis aries cDNA 3', mRNA sequence [GT643952]	Transcribed locus, moderately similar to NP_001020497.1 serglycin [Bos taurus]	similar to Cluster: Proteoglycan 1-like; n=1; Bos taurus|Rep: Proteoglycan 1-like - Bos taurus (Bovine), partial (96%)
RRM2	EE750787	EE750787		Oar.10145		TC34670	0.113982	0.0486668	0.114129	0.12308	0.01	0.0118814	0.01	0.0147372	7.464	0.0127	020502OAPP1013055HT OAPP Ovis aries cDNA, mRNA sequence [EE750787]	Transcribed locus, strongly similar to NP_001025.1 ribonucleoside-diphosphate reductase subunit M2 isoform 2 [Homo sapiens]	homologue to Cluster: LOC508167 protein; n=2; Bos taurus|Rep: LOC508167 protein - Bos Taurus, partial (72%)
LOC100101238	NM_001099629	NM_001099629	NM_001099629	Oar.5139	100101238	TC40111	0.930892	0.497146	0.379977	1.39963	0.0204203	0.0557924	0.0876928	0.0265543	13.88	0.00165	regakine 1-like protein	Regakine 1-like protein	regakine 1-like protein
TL	EE780002	EE780002		Oar.15495		TC34837	0.318686	0.113329	0.196002	0.319877	0.01	0.01	0.0354039	0.0164232	12.36	0.00219	020709OMGB11090073HT OMGB1 Ovis aries cDNA, mRNA sequence [EE780002]	Transcribed locus	Cluster: Maturase K; n=1; Phyllanthus mannianus|Rep: Maturase K - Phyllanthus mannianus, partial (2%)
C4BPA	EE753919	EE753919		Oar.8415		TC24107	0.456473	0.0704916	0.486131	0.589194	0.0150844	0.0169988	0.0541592	0.0201322	10.88	0.0451	020605OCS411015029HT OCS4 Ovis aries cDNA, mRNA sequence [EE753919]	Transcribed locus, moderately similar to XP_002693919.1 PREDICTED: complement component 4 binding protein, alpha chain-like [Bos taurus]	similar to Cluster: PREDICTED: similar to C4b-binding protein alpha chain; n=1; Bos taurus|Rep: PREDICTED:, complete
TMEM45A	EE769551	EE769551		Oar.5295		TC35784	3.65297	2.2854	2.14218	0.830149	0.095329	0.112846	0.181696	0.069412	24.23	6.64e-05	020605OFLV1010010HT OFLV Ovis aries cDNA, mRNA sequence [EE769551]	Transcribed locus, strongly similar to NP_001068873.1 transmembrane protein 45A [Bos taurus]	homologue to Cluster: hypothetical protein LOC509461; n=1; Bos taurus|Rep: hypothetical protein LOC509461 - Bos, partial (97%)
							0.121467	0.241532	0.0775047	0.312675	0.01	0.01	0.01	0.0114522	12.71	0.0157
RNASE1	DY498022	DY498022		Oar.5336		TC25908	20.342	17.3296	9.40352	7.56032	0.260047	0.761225	0.985104	0.23164	32.34	0.000637	sh2P0025C03_F.ab1 adult sheep fracture callus 7d Ovis aries cDNA, mRNA sequence [DY498022]	Transcribed locus, strongly similar to NP_776316.1 brain ribonuclease precursor [Bos taurus]	homologue to Cluster: Brain ribonuclease precursor; n=1; Bos taurus|Rep: Brain ribonuclease precursor - Bos, partial (97%)
NNOS	U76739	U76739		Oar.522	443533		0.0319654	0.074314	0.0335746	0.121785	0.01	0.0166321	0.01	0.0108769	3.712	0.0254	nitric oxide synthase	Nitric oxide synthase
							0.0885999	0.236738	0.238746	0.0996919	0.0127373	0.0302154	0.027517	0.0211017	7.869	0.00923
DIRAS3	EE785521	EE785521		Oar.6017	100147791		0.839832	1.01377	2.16312	4.85506	0.0602113	0.0156578	0.0768461	0.0628035	26.54	0.000892	DIRAS family, GTP-binding RAS-like 3	DIRAS family, GTP-binding RAS-like 3
TL	EE799623	EE799623		Oar.12061		TC33105	0.821428	0.759486	0.840659	0.564139	0.017535	0.0203572	0.0300089	0.0171628	38.95	4.77e-05	010914ONDC194021HT ONDC Ovis aries cDNA, mRNA sequence [EE799623]	Transcribed locus	weakly similar to Cluster: PREDICTED: similar to G protein-coupled receptor 153; n=1; Canis lupus familiaris|Rep:, partial (5%)
PRDX4	EE782798	EE782798		Oar.4452			0.134722	0.0583825	0.116466	0.37722	0.0151677	0.0256202	0.0312681	0.0291245	3.982	0.014	020709OMGB11054005HT OMGB1 Ovis aries cDNA, mRNA sequence [EE782798]	Transcribed locus, strongly similar to NP_058044.1 peroxiredoxin-4 [Mus musculus]
TL	EE762188	EE762188		Oar.14028			0.138901	0.0903537	0.0470781	0.219702	0.01	0.01	0.01	0.01	8.391	0.0203	021030OD15L030041HT OD15L Ovis aries cDNA, mRNA sequence [EE762188]	Transcribed locus
DIAPH3	FE025511	FE025511		Oar.16680			0.290003	0.316479	0.351101	0.376749	0.01	0.01	0.0127429	0.0143388	27.37	1.28e-06	C0009259M05.P1KAM13F KN511 Ovis aries gastric lymph node from Teladorsagia infected sheep Ovis aries cDNA clone C0009259M05 5', mRNA sequence [FE025511]	Transcribed locus, moderately similar to NP_112194.2 protein diaphanous homolog 3 isoform b [Homo sapiens]
ELN	DY510665	DY510665		Oar.4016		TC41244	10.4789	4.71025	3.65417	5.15695	0.166256	0.0563081	0.377473	0.542341	27	0.0031	sh3P0016C04_F.ab1 adult sheep fracture callus 10d Ovis aries cDNA, mRNA sequence [DY510665]	Transcribed locus, moderately similar to NP_001075222.1 elastin isoform c precursor [Homo sapiens]	homologue to Cluster: ELN protein; n=1; Bos taurus|Rep: ELN protein - Bos taurus (Bovine), partial (18%)
TPBG	EE795077	EE795077		Oar.11978		TC40954	0.738261	0.151797	0.318694	0.459977	0.0201075	0.0207268	0.0821571	0.0156413	12.17	0.0115	030729OMU903012048HT OMU90 Ovis aries cDNA, mRNA sequence [EE795077]	Transcribed locus, strongly similar to XP_593502.3 PREDICTED: trophoblast glycoprotein [Bos taurus]	homologue to Cluster: PREDICTED: similar to 5T4 oncofoetal antigen; n=1; Bos taurus|Rep: PREDICTED: similar to, partial (76%)
TL	FE023305	FE023305		Oar.16129		TC26834	0.617617	1.0649	1.7665	1.90084	0.01	0.0109559	0.260597	0.01	45.48	0.0129	C0009256I14.P1KAM13F KN511 Ovis aries rectum and large colon from E. coli challenged and unchallenged animals Ovis aries cDNA clone C0009256I14 5', mRNA sequence [FE023305]	Transcribed locus	Cluster: PREDICTED: similar to WD repeat domain 51B; n=1; Danio rerio|Rep: PREDICTED: similar to WD , partial (2%)
TL	EE833495	EE833495		Oar.10542			0.0574913	0.0270435	0.0533077	0.0317054	0.01	0.0106403	0.0195226	0.0134713	3.371	0.0166	021030OOCX038064HT OOCX Ovis aries cDNA, mRNA sequence [EE833495]	Transcribed locus
	TC22467					TC22467	0.427659	0.290346	0.288122	0.337376	0.0409379	0.0316395	0.0400892	0.0459706	8.383	0.000395	Rep: G2/mitotic-specific cyclin-B1 - Bos taurus (Bovine), complete [TC22467]		homologue to Cluster: G2/mitotic-specific cyclin-B1; n=1; Bos taurus|Rep: G2/mitotic-specific cyclin-B1 - Bos, complete
FBLN1	EE829725	EE829725		Oar.5039		TC39524	26.2903	9.21675	9.91532	8.7507	0.369926	0.756068	1.10136	0.48664	21.52	0.00201	020605ONLN034042HT ONLN Ovis aries cDNA, mRNA sequence [EE829725]	Transcribed locus, strongly similar to NP_001091498.1 fibulin-1 [Bos taurus]	homologue to Cluster: Isoform C of Q08879 ; n=1; Mus musculus|Rep: Isoform C of Q08879 - Mus musculus (Mouse), partial (26%)
CD36	DY491962	DY491962		Oar.8232		TC28811	0.595011	0.186901	0.74317	0.506987	0.01	0.01	0.347787	0.01	17.94	0.0401	sh2P0004L04_F.ab1 adult sheep fracture callus 7d Ovis aries cDNA, mRNA sequence [DY491962]	Transcribed locus, strongly similar to XP_575338.1 PREDICTED: similar to fatty acid translocase/CD36 [Rattus norvegicus]	homologue to Cluster: Platelet glycoprotein 4; n=1; Bos taurus|Rep: Platelet glycoprotein 4 - Bos taurus (Bovine), partial (17%)
TUSC3	EE794488	EE794488		Oar.11088			0.32687	0.145064	0.151303	0.4208	0.030214	0.0174619	0.0490088	0.0691794	5.274	0.00889	030729OMU903005088HT OMU90 Ovis aries cDNA, mRNA sequence [EE794488]	Transcribed locus, strongly similar to NP_001004212.1 tumor suppressor candidate 3 [Rattus norvegicus]
MMP19	EE856745	EE856745		Oar.5591		TC28814	0.314239	0.216195	0.433467	0.863761	0.01	0.01	0.0179636	0.01	26.67	0.000206	020731OSTA161015HT OSTA Ovis aries cDNA, mRNA sequence [EE856745]	Transcribed locus, strongly similar to NP_001069451.1 matrix metalloproteinase-19 [Bos taurus]	similar to Cluster: PREDICTED: similar to Matrix metalloproteinase-19 precursor (MMP-19), partial (95%)
TL	EE801376	EE801376		Oar.233			0.873354	1.46812	1.35863	0.974045	0.16185	0.113269	0.0855907	0.223182	8.796	0.000437	020731ONDC237057HT ONDC Ovis aries cDNA, mRNA sequence [EE801376]	Transcribed locus
LOC100037704	DQ239679	DQ239679		Oar.13331	100037704	TC34215	4.41989	0.615595	1.00864	0.760355	0.0722437	0.151572	0.224598	0.0873714	11.56	0.037	fibulin 1-D	Transcribed locus, strongly similar to NP_001091498.1 fibulin-1 [Bos taurus]	homologue to Cluster: UPI0000F33B45 related cluster; n=1; Bos taurus|Rep: unknown - Bos Taurus, complete
MFAP5	EE862621	EE862621		Oar.194		TC31711	14.8557	5.49068	6.52023	6.69356	0.8509	1.36779	1.02847	0.643523	8.648	0.00779	020731OSTA171072HT OSTA Ovis aries cDNA, mRNA sequence [EE862621]	Transcribed locus, strongly similar to NP_776811.1 microfibrillar-associated protein 5 precursor [Bos taurus]	homologue to Cluster: Microfibrillar-associated protein 5 precursor; n=1; Bos taurus|Rep:, partial (92%)
MGST2	EE833822	EE833822		Oar.10503		TC38709	0.145289	0.213189	0.485086	0.423322	0.01	0.0311364	0.16312	0.01	9.243	0.0363	021030OOCX035006HT OOCX Ovis aries cDNA, mRNA sequence [EE833822]	Transcribed locus, strongly similar to NP_001069850.1 microsomal glutathione S-transferase 2 [Bos taurus]	homologue to Cluster: Microsomal glutathione S-transferase 2; n=1; Bos taurus|Rep: Microsomal glutathione, complete
CKAP2	EE792896	EE792896		Oar.7373			3.39219	3.35481	2.51695	2.19729	0.166724	0.0984801	0.274387	0.14224	19.23	0.000188	020709OMLT1006039HT OMLT Ovis aries cDNA, mRNA sequence [EE792896]	Transcribed locus, strongly similar to NP_001091501.1 cytoskeleton-associated protein 2 [Bos taurus]
	TC30276					TC30276	0.135416	0.0754849	0.0895235	0.0660535	0.01	0.01	0.0229941	0.01	7.884	0.00062	Rep: Collagen alpha-1(I) chain precursor - Bos taurus (Bovine), partial (17%) [TC30276]		Cluster: Collagen alpha-1(I) chain precursor; n=2; Bos taurus|Rep: Collagen alpha-1(I) chain, partial (17%)
TL	EE851378	EE851378		Oar.12791		TC49212	0.200929	0.456454	0.360269	0.507843	0.01	0.01	0.0240792	0.01	25.76	0.000297	021030OSPA1014017HT OSPA Ovis aries cDNA, mRNA sequence [EE851378]	Transcribed locus	similar to Cluster: Isoform 3 of O00423 ; n=1; Homo sapiens|Rep: Isoform 3 of O00423 - Homo sapiens (Human), partial (1%)
CCNB2	EE820559	EE820559		Oar.9219		TC25299	0.261777	0.171889	0.177658	0.084096	0.0186132	0.0206581	0.0133759	0.0182748	11.42	0.000167	020731ONDC242052HT ONDC Ovis aries cDNA, mRNA sequence [EE820559]	Transcribed locus, strongly similar to NP_776689.2 G2/mitotic-specific cyclin-B2 [Bos taurus]	Cluster: G2/mitotic-specific cyclin-B2; n=1; Bos taurus|Rep: G2/mitotic-specific cyclin-B2 - Bos, complete
	TC36542					TC36542	2.77508	0.320801	0.485787	0.390855	0.0378855	0.0755074	0.13905	0.0420476	11.83	0.0463	Rep: Platelet-derived growth factor receptor-like protein precursor - Bos taurus (Bovine), complete [TC36542]		homologue to Cluster: Platelet-derived growth factor receptor-like protein precursor; n=1; Bos taurus|Rep:, complete
ESPL1	EE797001	EE797001		Oar.15685		TC34420	0.146746	0.164879	0.117483	0.0661808	0.01	0.011048	0.01	0.0129763	12.95	7.42e-05	030729OMU903012019HT OMU90 Ovis aries cDNA, mRNA sequence [EE797001]	Transcribed locus, strongly similar to XP_001790169.1 PREDICTED: extra spindle poles like 1 [Bos taurus]	homologue to Cluster: PREDICTED: similar to extra spindle poles like 1 (S. cerevisiae); n=1; Equus caballus|Rep: , partial (7%)
TL	EE823033	EE823033		Oar.6115			0.244195	0.197858	0.158528	0.192779	0.0128908	0.01	0.01	0.01	18.5	0.000224	020605ONLN134022HT ONLN Ovis aries cDNA, mRNA sequence [EE823033]	Transcribed locus
APOC2	EE791183	EE791183		Oar.11072		TC39145	1.46676	0.980687	0.847762	0.569806	0.0154998	0.0158132	0.0181817	0.0458259	50.26	7.34e-05	020605OML22005087HT OML2 Ovis aries cDNA, mRNA sequence [EE791183]	Transcribed locus, strongly similar to NP_001095850.1 apolipoprotein C-II precursor [Bos taurus]	homologue to Cluster: Apolipoprotein C-II precursor (Apo-CII) (ApoC-II), complete
LOC100037674	DQ239635	DQ239635		Oar.10671	100037674	TC42719	0.493073	0.225376	0.341351	0.242309	0.0359471	0.0431788	0.0463095	0.0348294	8.447	0.0068	thymidylate synthetase	Transcribed locus, strongly similar to NP_062052.1 thymidylate synthase [Rattus norvegicus]	homologue to Cluster: thymidylate synthase; n=1; Bos taurus|Rep: thymidylate synthase - Bos Taurus, partial (93%)
	TC25111					TC25111	8.60768	6.90798	6.39297	4.52675	0.268778	0.570518	0.77788	0.294905	16.73	0.000745	Rep: Matrix metallopeptidase 2 - Bos taurus (Bovine), partial (81%) [TC25111]		Cluster: Matrix metallopeptidase 2; n=1; Bos taurus|Rep: Matrix metallopeptidase 2 - Bos taurus, partial (81%)
SKA1	EE807928	EE807928		Oar.7985		TC30697	0.175463	0.139213	0.143411	0.220515	0.014774	0.0111397	0.01	0.0148924	12.14	6.36e-06	020731ONDC277080HT ONDC Ovis aries cDNA, mRNA sequence [EE807928]	Transcribed locus, strongly similar to NP_001068795.2 spindle and kinetochore-associated protein 1 [Bos taurus]	homologue to Cluster: spindle and KT associated 1; n=1; Bos taurus|Rep: spindle and KT associated 1 - Bos taurus, partial (89%)
TL	EE754695	EE754695		Oar.13668		TC45487	0.382659	0.09958	0.130784	0.177318	0.01	0.01	0.0697095	0.01	10.51	0.014	020731OCS411038072HT OCS4 Ovis aries cDNA, mRNA sequence [EE754695]	Transcribed locus	similar to Cluster: Protein kinase domain containing protein; n=1; Brugia malayi|Rep: Protein kinase domain, partial (1%)
KNTC1	EE872319	EE872319		Oar.7449		TC25333	0.176651	0.239581	0.222856	0.190037	0.0244352	0.0340298	0.0106585	0.0267854	9.572	0.00145	020829OVMG1007C076HT OVMG Ovis aries cDNA, mRNA sequence [EE872319]	Transcribed locus, strongly similar to XP_582786.3 PREDICTED: Rough Deal homolog, centromere/kinetochore protein [Bos taurus]	homologue to Cluster: PREDICTED: similar to KIAA0166; n=1; Bos taurus|Rep: PREDICTED: similar to KIAA0166 - Bos, partial (10%)
FBLN7	DY502648	DY502648		Oar.14906		TC37925	1.1383	0.588788	0.627089	0.905752	0.0138804	0.0310877	0.0251778	0.0264548	32.35	0.000131	sh2P0044I13_F.ab1 adult sheep fracture callus 7d Ovis aries cDNA, mRNA sequence [DY502648]	Transcribed locus, strongly similar to XP_002691171.1 PREDICTED: fibulin 5-like [Bos taurus]	homologue to Cluster: PREDICTED: hypothetical protein; n=2; Bos taurus|Rep: PREDICTED: hypothetical protein -, partial (48%)
	TC31360					TC31360	2.33589	2.07166	1.2804	0.485129	0.0886813	0.10168	0.0925782	0.0866111	19.92	0.00284			homologue to Cluster: Methylenetetrahydrofolate reductase; n=1; Oceanicola granulosus HTCC2516|Rep:, partial (4%)
							3.25027	1.0622	1.81825	1.00213	0.274635	0.252207	0.328655	0.33234	6.255	0.0255
LOC100037704	DQ239679	DQ239679		Oar.13331	100037704	TC34215	4.58326	0.717154	1.20748	0.884095	0.0800625	0.166354	0.266554	0.102507	11.46	0.0296	fibulin 1-D	Transcribed locus, strongly similar to NP_001091498.1 fibulin-1 [Bos taurus]	homologue to Cluster: UPI0000F33B45 related cluster; n=1; Bos taurus|Rep: unknown - Bos Taurus, complete
IL18	NM_001009263	NM_001009263	NM_001009263	Oar.784	443206	TC23899	0.107931	0.0674981	0.0385488	0.325151	0.0118057	0.0119879	0.0243762	0.01	4.805	0.0141	interleukin 18 (interferon-gamma-inducing factor)	Interleukin 18 (interferon-gamma-inducing factor)	interleukin 18
GGH	EE822095	EE822095		Oar.11679		TC23778	0.187634	0.195645	0.255125	0.0331259	0.0399031	0.0641105	0.0529033	0.035563	4.5	0.000285	020605ONLN122036HT ONLN Ovis aries cDNA, mRNA sequence [EE822095]	Transcribed locus, strongly similar to NP_001098864.1 gamma-glutamyl hydrolase precursor [Bos taurus]	homologue to Cluster: UPI0000F32020 related cluster; n=1; Bos taurus|Rep: unknown - Bos Taurus, complete
RECEPTOR	AF395335	AF395335		Oar.997	443145	TC23904	0.311861	0.149213	0.339229	0.331508	0.0414131	0.0241391	0.122238	0.0479696	5.098	0.0124	neuropilin-1	Neuropilin-1	neuropilin-1;receptor
TL	EE749126	EE749126		Oar.15103		TC42366	0.117652	0.148718	0.13452	0.0931922	0.0185983	0.01	0.0145622	0.0265081	8.126	0.00101	020502OAPP1017018HT OAPP Ovis aries cDNA, mRNA sequence [EE749126]	Transcribed locus	Cluster: Protein export protein SecF; n=1; Caminibacter mediatlanticus TB-2|Rep: Protein export, partial (3%)
PRC1	FE022397	FE022397		Oar.11971		TC38838	1.49277	1.61604	1.49604	0.479172	0.0520274	0.127494	0.0602179	0.0616583	21.77	0.000518	C0009255D06.P1KAM13F KN511 Ovis aries rectum and large colon from E. coli challenged and unchallenged animals Ovis aries cDNA clone C0009255D06 5', mRNA sequence [FE022397]	Transcribed locus, strongly similar to XP_860288.1 PREDICTED: similar to protein regulator of cytokinesis 1 isoform 2 isoform 4 [Canis familiaris]	Cluster: Protein regulator of cytokinesis 1; n=1; Bos taurus|Rep: Protein regulator of cytokinesis, partial (88%)
TL	CU652926	CU652926		Oar.5365		TC34088	1.6495	0.974406	1.84455	2.48073	0.0637486	0.129082	0.0837406	0.0481306	18.93	0.000172	CU652926 ovine foetal ovary tissues (Prophase I meiosis) -M (ocaj) Ovis aries cDNA clone ocaj0003.m.15, mRNA sequence [CU652926]	Transcribed locus	similar to Cluster: GGDEF:EAL; n=1; Exiguobacterium sibiricum 255-15|Rep: GGDEF:EAL - Exiguobacterium, partial (3%)
TNFAIP6	GO729840	GO729840		Oar.7602		TC32775	1.59364	0.488849	0.72955	0.645804	0.0837076	0.138457	0.16169	0.0637413	7.923	0.0101	010511OLEA006233HT OLEA (sheep 1) Ovis aries cDNA 5', mRNA sequence [GO729840]	Transcribed locus, strongly similar to NP_001007814.1 tumor necrosis factor-inducible gene 6 protein [Bos taurus]	Cluster: Tumor necrosis factor-stimulated protein TSG-6 precursor; n=1; Bos taurus|Rep: Tumor, partial (71%)
LFNG	EE828983	EE828983		Oar.10650		TC42911	0.251723	0.0792549	0.0935521	0.408471	0.01	0.01	0.0739352	0.01	7.467	0.0229	020605ONLN129070HT ONLN Ovis aries cDNA, mRNA sequence [EE828983]	Transcribed locus, strongly similar to NP_032520.1 beta-1,3-N-acetylglucosaminyltransferase lunatic fringe [Mus musculus]	homologue to Cluster: Beta-1 3-N-acetylglucosaminyltransferase lunatic fringe; n=1; Bos taurus|Rep: Beta-1, partial (44%)
PMCH	EE808840	EE808840		Oar.1103	443522		0.111968	0.0945047	0.0953418	0.0509982	0.0148943	0.01	0.0134007	0.01	8.438	2.33e-05	pro-melanin-concentrating hormone	Pro-melanin-concentrating hormone
ADH6	EE792180	EE792180		Oar.11821			0.342843	0.136074	0.107028	0.47851	0.0101869	0.01	0.036482	0.0141105	11.29	0.00497	020709OML22025084HT OML2 Ovis aries cDNA, mRNA sequence [EE792180]	Transcribed locus, strongly similar to NP_001039522.1 alcohol dehydrogenase 6 [Bos taurus]
LOC607775	GT882769	GT882769		Oar.4547		TC39920	13.1538	2.39565	7.69818	13.4024	0.196265	0.0949376	0.367127	0.335713	28.49	0.00719	UMC-onntest_0A01-001-c03 NOVALUE onntest Ovis aries cDNA 3', mRNA sequence [GT882769]	Transcribed locus, weakly similar to XP_859408.1 PREDICTED: hypothetical protein XP_854315 [Canis familiaris]	homologue to Cluster: Elastin precursor (Tropoelastin).; n=1; Bos taurus|Rep: Elastin precursor (Tropoelastin)., partial (32%)
ICAM-1	NM_001009731	NM_001009731	NM_001009731	Oar.652	443045	TC28681	0.393167	0.148123	0.18758	0.267271	0.0111475	0.0441885	0.0798409	0.0120829	8.451	0.0151	intercellular adhesion molecule-1 precursor	Intercellular adhesion molecule-1 precursor	intercellular adhesion molecule-1 precursor;leukocyte adhesion molecule
CGREF1	EE829891	EE829891		Oar.13473			0.261214	0.514904	0.436256	0.824561	0.044486	0.0368288	0.0336868	0.0176202	12.37	0.000404	020605ONLN001085HT ONLN Ovis aries cDNA, mRNA sequence [EE829891]	Transcribed locus, strongly similar to NP_001039442.1 cell growth regulator with EF hand domain protein 1 [Bos taurus]
TL	EE797139	EE797139		Oar.15028		TC28148	0.92179	0.499474	0.823191	0.162715	0.0471287	0.0300527	0.121682	0.0344466	14.66	0.00103	030729OMU902008090HT OMU90 Ovis aries cDNA, mRNA sequence [EE797139]	Transcribed locus	weakly similar to Cluster: DLC1 protein; n=1; Bos taurus|Rep: DLC1 protein - Bos taurus (Bovine), partial (9%)
	TC26890					TC26890	14.7821	9.42337	12.3351	19.5451	0.262843	0.965928	3.84699	0.305418	16.21	0.0185	Rep: Interferon-induced protein 1-8U - Bos taurus (Bovine), partial (84%) [TC26890]		similar to Cluster: Interferon-induced protein 1-8U; n=1; Bos taurus|Rep: Interferon-induced protein 1-8U -, partial (84%)
TL	CN822400	CN822400		Oar.14665			0.327731	0.0820646	0.0870146	0.503623	0.01	0.0162287	0.0151372	0.0204539	8.868	0.0301	Oa_splbn_11L15_M13reverse Sheep spleen\brain pSport1 library Ovis aries cDNA clone Oa_splbn_11L15 5', mRNA sequence [CN822400]	Transcribed locus
NEK2	EE822087	EE822087		Oar.9070		TC23061	0.127547	0.265205	0.0570591	0.10997	0.01	0.01	0.01	0.01	12.45	0.0286	020605ONLN139096HT ONLN Ovis aries cDNA, mRNA sequence [EE822087]	Transcribed locus, strongly similar to NP_002488.1 serine/threonine-protein kinase Nek2 [Homo sapiens]	homologue to Cluster: Similar to Serine/threonine-protein kinase Nek2; n=1; Bos taurus|Rep: Similar to Serine/, partial (73%)
ELN	EE847612	EE847612		Oar.17899		TC31252	392.175	1126.17	848.588	1705.22	14.8105	9.49194	7.76276	25.9264	55.59	0.00039	030729OSCA3019052HT OSCA Ovis aries cDNA, mRNA sequence [EE847612]	Transcribed locus, strongly similar to NP_786966.1 elastin precursor [Bos taurus]	similar to Cluster: ELN protein; n=1; Bos taurus|Rep: ELN protein - Bos taurus (Bovine), partial (24%)
LOC100037680	DQ239659	DQ239659		Oar.9033	100037680	TC28768	0.417082	0.1405	0.181253	0.376277	0.0232526	0.0197619	0.0296162	0.0321898	8.544	0.0147	lamin B1	Transcribed locus, strongly similar to NP_001185486.1 lamin-B1 isoform 2 [Homo sapiens]	Cluster: LMNB1 protein; n=1; Bos taurus|Rep: LMNB1 protein - Bos taurus (Bovine), partial (95%)
PTGS1	NM_001009476	NM_001009476	NM_001009476	Oar.445	443551	TC23209	3.65859	4.17826	2.40068	3.0945	0.120602	0.184004	0.484559	0.139389	16.89	0.00088	prostaglandin-endoperoxide synthase 1 (prostaglandin G/H synthase and cyclooxygenase)	Prostaglandin-endoperoxide synthase 1 (prostaglandin G/H synthase and cyclooxygenase)	prostaglandin-endoperoxide synthase 1;prostaglandin endoperoxide synthase; Prostaglandin G/H synthase 1
PMCH	EE808840	EE808840		Oar.1103	443522		0.0967965	0.0838153	0.0539698	0.0718174	0.0139235	0.01	0.0127879	0.0106518	6.471	0.00316	pro-melanin-concentrating hormone	Pro-melanin-concentrating hormone
ENPP1	EE752984	EE752984		Oar.5181		TC26710	0.327634	0.131062	0.263922	0.180536	0.039516	0.0177277	0.0445762	0.0469769	6.454	0.00527	020502OCSI1026080HT OCS1 Ovis aries cDNA, mRNA sequence [EE752984]	Transcribed locus, strongly similar to XP_872469.3 PREDICTED: ecto-nucleotide pyrophosphatase/phosphodiesterase 1-like [Bos taurus]	homologue to Cluster: PREDICTED: similar to PDNP1; n=1; Bos taurus|Rep: PREDICTED: similar to PDNP1 - Bos taurus, partial (35%)
MRC1	EE825532	EE825532		Oar.13909			0.215154	0.0842671	0.0691704	0.364435	0.01	0.01	0.0311564	0.01	8.117	0.00829	020605ONLN002056HT ONLN Ovis aries cDNA, mRNA sequence [EE825532]	Transcribed locus, strongly similar to NP_001184109.1 macrophage mannose receptor 1 [Ovis aries]
IFITM3	EE802523	EE802523		Oar.2955		TC26890	11.7411	5.98054	9.30232	12.7024	0.222109	1.06158	4.22834	0.239263	12.42	0.0323	020731ONDC241027HT ONDC Ovis aries cDNA, mRNA sequence [EE802523]	Transcribed locus, strongly similar to NP_001071609.1 hypothetical protein LOC777594 [Bos taurus]	similar to Cluster: Interferon-induced protein 1-8U; n=1; Bos taurus|Rep: Interferon-induced protein 1-8U -, partial (84%)
	TC34599					TC34599	284.534	460.054	247.665	187.649	12.2422	12.3903	11.5468	12.0534	26.45	0.0031	Rep: Collagen alpha-1(III) chain. - Bos Taurus, partial (49%) [TC34599]		homologue to Cluster: Similar to Collagen alpha 1(III) chain; n=1; Bos taurus|Rep: Similar to Collagen alpha 1, partial (48%)
TL	DY482518	DY482518		Oar.4461			0.306056	0.219491	0.548815	0.766401	0.0433679	0.0566947	0.209103	0.0481579	4.718	0.0192	sh1-bea11_l0.s2 adult sheep fracture callus pool Ovis aries cDNA, mRNA sequence [DY482518]	Transcribed locus
TTK	CN823445	CN823445		Oar.5866		TC48492	0.1212	0.0433049	0.0415847	0.217866	0.01	0.01	0.01	0.01	6.021	0.0348	Oa_splbn_04B22_M13reverse Sheep spleen\brain pSport1 library Ovis aries cDNA clone Oa_splbn_04B22 5', mRNA sequence [CN823445]	Transcribed locus, strongly similar to NP_001160163.1 dual specificity protein kinase TTK isoform 2 [Homo sapiens]	homologue to Cluster: PREDICTED: similar to TTK protein kinase isoform 1; n=2; Bos taurus|Rep: PREDICTED:, partial (42%)
ITGBL1	EE756560	EE756560		Oar.7641		TC37569	7.51143	1.38792	1.54339	2.8127	0.120252	0.298234	0.338123	0.167199	11.9	0.0292	020605OCS411030059HT OCS4 Ovis aries cDNA, mRNA sequence [EE756560]	Transcribed locus, weakly similar to NP_001017505.1 integrin beta-like protein 1 precursor [Rattus norvegicus]	homologue to Cluster: PREDICTED: similar to ten integrin EGF-like repeat domains protein; n=1; Equus caballus|, partial (49%)
LOC100037680	DQ239659	DQ239659		Oar.9033	100037680	TC28768	0.323004	0.0897108	0.103476	0.205548	0.0114869	0.01	0.0195053	0.0142176	10.79	0.0182	lamin B1	Transcribed locus, strongly similar to NP_001185486.1 lamin-B1 isoform 2 [Homo sapiens]	Cluster: LMNB1 protein; n=1; Bos taurus|Rep: LMNB1 protein - Bos taurus (Bovine), partial (95%)
TL	EE759789	EE759789		Oar.13577			0.0984518	0.0421634	0.0396783	0.160575	0.01	0.0193469	0.0242686	0.0246923	2.971	0.0406	020829OD10L021051HT OD10L Ovis aries cDNA, mRNA sequence [EE759789]	Transcribed locus
TL	FE030043	FE030043		Oar.16092			0.155477	0.0584773	0.0786937	0.141866	0.0190551	0.0210738	0.0225145	0.0204845	4.311	0.0355	C0009488F08.P1KM13F KN511 Ovis aries cDNA clone C0009488F08 5', mRNA sequence [FE030043]	Transcribed locus
	TC43932					TC43932	47.8777	52.0151	33.1685	28.0689	2.83648	2.56922	2.84427	2.52653	16.19	0.0016			similar to Cluster: Ankyrin-like protein; n=1; Monkeypox virus|Rep: Ankyrin-like protein - Monkeypox virus, partial (2%)
TL	EE780240	EE780240		Oar.6413		TC27364	0.334684	0.113788	0.119103	0.325254	0.01	0.0181125	0.0124708	0.0149484	12.21	0.0115	020502OMGB11017086HT OMGB1 Ovis aries cDNA, mRNA sequence [EE780240]	Transcribed locus	similar to Cluster: ABC polyamine/opine transporter inner membrane subunit; n=1; Oceanicola batsensis, partial (4%)
FKBP11	EE748124	EE748124		Oar.3881		TC28037	1.43525	0.909483	1.22569	1.68288	0.159812	0.227475	0.241348	0.201352	5.705	0.000591	020709OAPP1077077HT OAPP Ovis aries cDNA, mRNA sequence [EE748124]	Transcribed locus, strongly similar to NP_001039397.1 peptidyl-prolyl cis-trans isomerase FKBP11 precursor [Bos taurus]	homologue to Cluster: FK506 binding protein 11 19 kDa; n=1; Bos taurus|Rep: FK506 binding protein 11 19 kDa -, complete
CKAP2L	EE833738	EE833738		Oar.9008			0.108432	0.0426284	0.116181	0.0630911	0.0197599	0.0295759	0.0309417	0.0193628	3.341	0.0496	021030OOCX045069HT OOCX Ovis aries cDNA, mRNA sequence [EE833738]	Transcribed locus, strongly similar to XP_584116.4 PREDICTED: cytoskeleton associated protein 2-like [Bos taurus]
ST6GALNAC2	EE813890	EE813890		Oar.12459		TC22799	0.439981	0.329997	0.525221	0.539843	0.0290402	0.0477462	0.188003	0.01	10.55	0.0276	020731ONDC243031HT ONDC Ovis aries cDNA, mRNA sequence [EE813890]	Transcribed locus, strongly similar to NP_001069001.1 alpha-N-acetylgalactosaminide alpha-2,6-sialyltransferase 2 [Bos taurus]	homologue to Cluster: hypothetical protein LOC511690; n=1; Bos taurus|Rep: hypothetical protein LOC511690 - Bos, partial (56%)
	TC24587					TC24587	0.230339	0.26831	0.24197	0.137498	0.01	0.01	0.01	0.01	24.64	0.000172	Rep: Cytokine-inducible SH2-containing protein - Bos taurus (Bovine), partial (37%) [TC24587]		homologue to Cluster: Cytokine-inducible SH2-containing protein; n=1; Bos taurus|Rep: Cytokine-inducible, partial (37%)
CARD11	EE823838	EE823838		Oar.8710		TC46127	0.564033	0.521984	0.496643	0.509251	0.0120938	0.0189217	0.0291258	0.0222984	26.83	0.000256	020605ONLN104064HT ONLN Ovis aries cDNA, mRNA sequence [EE823838]	Transcribed locus, strongly similar to NP_001103266.1 caspase recruitment domain-containing protein 11 [Bos taurus]	homologue to Cluster: MGC165904 protein; n=1; Bos taurus|Rep: MGC165904 protein - Bos taurus (Bovine), partial (59%)
Col23a1	DY511272	DY511272		Oar.21777		TC41772	6.14899	2.4861	4.13867	2.65783	0.594341	0.583626	0.622134	0.742546	6.298	0.0164	sh3P0017P07_F.ab1 adult sheep fracture callus 10d Ovis aries cDNA, mRNA sequence [DY511272]	Transcribed locus, moderately similar to XP_003131633.1 PREDICTED: hypothetical protein LOC100515507 [Sus scrofa]	Cluster: Collagen alpha-1(I) chain precursor; n=2; Bos taurus|Rep: Collagen alpha-1(I) chain, partial (49%)
SULF2	FE023233	FE023233		Oar.10282		TC23401	1.87714	1.35952	1.42707	1.55203	0.114029	0.162873	0.0921068	0.148684	12.18	2.24e-05	C0009256G19.P1KAM13F KN511 Ovis aries peyer's patch from terminal ileum of Teladorsagia infected sheep Ovis aries cDNA clone C0009256G19 5', mRNA sequence [FE023233]	Transcribed locus, strongly similar to NP_082348.2 extracellular sulfatase Sulf-2 precursor [Mus musculus]	homologue to Cluster: PREDICTED: similar to sulfatase 2 isoform 2; n=2; Eutheria|Rep: PREDICTED: similar to, partial (31%)
	TC43548					TC43548	0.596237	0.254649	0.412741	0.780988	0.0397242	0.0976085	0.0704066	0.0520683	6.469	0.00348	Rep: MGC148948 protein - Bos taurus (Bovine), complete [TC43548]		homologue to Cluster: MGC148948 protein; n=2; Bos taurus|Rep: MGC148948 protein - Bos taurus (Bovine), complete
IL18	NM_001009263	NM_001009263	NM_001009263	Oar.784	443206	TC23899	0.243799	0.0970024	0.131893	0.29936	0.0145325	0.0310712	0.0448863	0.0222177	5.64	0.00647	interleukin 18 (interferon-gamma-inducing factor)	Interleukin 18 (interferon-gamma-inducing factor)	interleukin 18
	TC28729					TC28729	1.08914	0.544277	0.747449	0.707095	0.242962	0.018201	0.198915	0.0649302	8.77	0.0302	Rep: Chemokine (C-X-C motif) ligand 3 - Bos taurus (Bovine), complete [TC28729]		Cluster: Chemokine (C-X-C motif) ligand 3; n=2; Bos taurus|Rep: Chemokine (C-X-C motif) ligand 3 -, complete
SLCO2B1	EE824742	EE824742		Oar.4966		TC23707	0.159085	0.0464607	0.149835	0.135693	0.01	0.01	0.0647503	0.01	6.486	0.0289	020605ONLN022023HT ONLN Ovis aries cDNA, mRNA sequence [EE824742]	Transcribed locus, strongly similar to NP_777268.2 solute carrier organic anion transporter family member 2B1 [Bos taurus]	similar to Cluster: Predicted protein; n=1; Monosiga brevicollis MX1|Rep: Predicted protein - Monosiga, partial (10%)
TL	EE772750	EE772750		Oar.13426		TC33523	7.50366	2.87389	2.90983	1.82212	0.499671	0.436725	0.444459	0.403414	8.935	0.0188	020709OFM1037003HT OFM1 Ovis aries cDNA, mRNA sequence [EE772750]	Transcribed locus	Cluster: LOX protein; n=1; Bos taurus|Rep: LOX protein - Bos taurus (Bovine), partial (31%)
TL	EE863855	EE863855		Oar.10372		TC29409	0.150228	0.104917	0.249769	0.353596	0.01	0.01	0.0562043	0.0119361	9.811	0.00657	020731OSTA150094HT OSTA Ovis aries cDNA, mRNA sequence [EE863855]	Transcribed locus	similar to Cluster: LOC783604 protein; n=1; Bos taurus|Rep: LOC783604 protein - Bos taurus (Bovine), partial (15%)
TL	EE773515	EE773515		Oar.3229			0.0852553	0.0327297	0.0603135	0.210195	0.01	0.01	0.0261027	0.01	4.344	0.0134	020709OFM1028045HT OFM1 Ovis aries cDNA, mRNA sequence [EE773515]	Transcribed locus
TL	EE791219	EE791219		Oar.7671			0.0831302	0.0724485	0.093378	0.336874	0.01	0.01	0.0142605	0.0249392	6.011	0.00202	020605OML22015084HT OML2 Ovis aries cDNA, mRNA sequence [EE791219]	Transcribed locus
	TC26972					TC26972	0.196895	0.104225	0.12157	0.104486	0.01	0.0135381	0.0365855	0.01	9.091	0.00211			homologue to Cluster: Hematopoietic cell-specific Lyn substrate 1; n=1; Bos taurus|Rep: Hematopoietic, partial (60%)
TEC	EE756037	EE756037		Oar.10598			0.204954	0.0741911	0.131258	0.260292	0.01	0.0140467	0.0349945	0.0140948	7.76	0.00461	020605OCS411008011HT OCS4 Ovis aries cDNA, mRNA sequence [EE756037]	Transcribed locus, strongly similar to XP_002688295.1 PREDICTED: tec protein tyrosine kinase [Bos taurus]
TL	EE852993	EE852993		Oar.16079		TC39312	0.411058	0.104772	0.0928699	0.504353	0.01	0.0147624	0.0240195	0.0225703	9.438	0.0273	021030OSPA1011035HT OSPA Ovis aries cDNA, mRNA sequence [EE852993]	Transcribed locus	similar to Cluster: Sensor protein; n=1; Burkholderia phymatum STM815|Rep: Sensor protein - Burkholderia, partial (1%)
	TC30901					TC30901	0.22471	0.130955	0.0930274	0.470102	0.01	0.0219578	0.0349958	0.0227598	6.841	0.00367	Rep: Tumor necrosis factor, alpha-induced protein 8 - Homo sapiens (Human), partial (13%) [TC30901]		Cluster: Tumor necrosis factor alpha-induced protein 8; n=1; Homo sapiens|Rep: Tumor necrosis, partial (12%)
LAMA2	EE773638	EE773638		Oar.6706			1.23553	0.371172	0.652958	0.487337	0.079754	0.0868558	0.177005	0.0793554	6.736	0.0145	020709OFM1026095HT OFM1 Ovis aries cDNA, mRNA sequence [EE773638]	Transcribed locus, strongly similar to NP_001073291.1 laminin subunit alpha-2 isoform b precursor [Homo sapiens]
TL	FE034647	FE034647		Oar.15470			1.09074	0.496144	0.282274	0.621165	0.0239331	0.0955528	0.0983265	0.0678738	8.553	0.0114	C0009482G16.Q1KM13R KN511 Ovis aries peyer's patch from terminal ileum of Teladorsagia infected sheep Ovis aries cDNA clone C0009482G16 3', mRNA sequence [FE034647]	Transcribed locus
STAB1	EE790238	EE790238		Oar.3468			7.82296	9.30356	7.62153	3.672	0.148814	0.371195	0.41364	0.166124	33.1	0.0006	020605OML22004028HT OML2 Ovis aries cDNA, mRNA sequence [EE790238]	Transcribed locus, strongly similar to XP_581841.4 PREDICTED: stabilin-2-like [Bos taurus]
	TC32561					TC32561	0.182328	0.177662	0.248464	0.106118	0.0167097	0.0469546	0.0232475	0.0315227	7.278	0.000978			similar to Cluster: Major Facilitator Superfamily protein; n=1; Tetrahymena thermophila SB210|Rep: Major, partial (2%)
TL	EE851308	EE851308		Oar.15910		TC35733	0.352409	0.250518	0.141602	1.53618	0.0131562	0.0488422	0.0396123	0.0174255	8.993	0.00316	020829OSI1012074HT OSI Ovis aries cDNA, mRNA sequence [EE851308]	Transcribed locus	similar to Cluster: LOC505538 protein; n=1; Bos taurus|Rep: LOC505538 protein - Bos taurus (Bovine), partial (5%)
CENPH	EE805462	EE805462		Oar.12197		TC32335	0.205128	0.240487	0.213083	0.326441	0.0308905	0.0474418	0.0493997	0.0410285	5.277	0.000121	020731ONDC217003HT ONDC Ovis aries cDNA, mRNA sequence [EE805462]	Transcribed locus, strongly similar to NP_001029408.1 centromere protein H [Bos taurus]	homologue to Cluster: Centromere protein H; n=1; Bos taurus|Rep: Centromere protein H - Bos taurus (Bovine), complete
TL	CF118796	CF118796		Oar.210		TC41951	0.634729	0.646364	1.4155	2.34325	0.0503752	0.198949	0.211372	0.0838115	7.228	0.00632	fs958.z1 fs 103-105d fetal sheep skin library Ovis aries cDNA, mRNA sequence [CF118796]	Transcribed locus	Cluster: Putative uncharacterized protein Ta1282; n=2; Thermoplasma acidophilum|Rep: Putative, partial (6%)
TL	EE751848	EE751848		Oar.226		TC30179	0.437736	0.149517	0.363503	0.136544	0.0402855	0.0538768	0.179781	0.0380636	4.633	0.0267	020502OCSI1031038HT OCS1 Ovis aries cDNA, mRNA sequence [EE751848]	Transcribed locus	homologue to Cluster: Sigma-54 dependent transcriptional regulator; n=1; Sorangium cellulosum 'So ce 56'|Rep:, partial (2%)
NPM3	GT876506	GT876506		Oar.8171		TC25334	0.449141	0.663474	0.53544	0.770242	0.0739776	0.0747888	0.067198	0.0881672	7.168	0.000572	UMC-ocond10_0A01-004-c03 Day 10 conceptus ocond10 Ovis aries cDNA 3', mRNA sequence [GT876506]	Transcribed locus, strongly similar to XP_002698491.1 PREDICTED: nucleophosmin/nucleoplasmin 3 [Bos taurus]	homologue to Cluster: Nucleophosmin/nucleoplasmin 3; n=2; Bos taurus|Rep: Nucleophosmin/nucleoplasmin 3 - Bos, partial (97%)
COL1A2	GT881544	GT881544		Oar.22259		TC38379	128.935	41.6473	58.6421	25.8811	8.87364	9.21655	7.43813	9.21749	7.862	0.0232	UMC-ofold10_0A01-001-d12 NOVALUE ofold10 Ovis aries cDNA 3', mRNA sequence [GT881544]	Transcribed locus, moderately similar to NP_000080.2 collagen alpha-2(I) chain precursor [Homo sapiens]	homologue to Cluster: Collagen alpha-2(I) chain precursor; n=2; Bovidae|Rep: Collagen alpha-2(I) chain precursor , partial (35%)
Col23a1	DY511272	DY511272		Oar.21777		TC49737	1.0338	0.927438	0.530652	2.80563	0.026512	0.030101	0.116489	0.0596179	16.45	0.00121	sh3P0017P07_F.ab1 adult sheep fracture callus 10d Ovis aries cDNA, mRNA sequence [DY511272]	Transcribed locus, moderately similar to XP_003131633.1 PREDICTED: hypothetical protein LOC100515507 [Sus scrofa]	Cluster: Collagen alpha-1(I) chain precursor; n=2; Bos taurus|Rep: Collagen alpha-1(I) chain, partial (16%)
C3	EE789123	EE789123		Oar.13237			0.725506	0.421718	0.861669	1.03961	0.049306	0.104589	0.328113	0.0703824	6.138	0.0146	020709OML22035095HT OML2 Ovis aries cDNA, mRNA sequence [EE789123]	Transcribed locus, strongly similar to NP_001035559.2 complement C3 [Bos taurus]
TL	EE774590	EE774590		Oar.14816		TC44511	0.298573	0.470778	0.77778	1.03497	0.137795	0.12087	0.206186	0.174292	3.057	0.0394	020709OFM1010062HT OFM1 Ovis aries cDNA, mRNA sequence [EE774590]	Transcribed locus	similar to Cluster: Nonribosomal peptide synthase putative; n=1; Neosartorya fischeri NRRL 181|Rep:, partial (0%)
CSF1R	EE828201	EE828201		Oar.5246			0.863335	0.296749	0.337859	0.161508	0.0156493	0.0294813	0.149622	0.0223796	12.55	0.00906	020605ONLN104067HT ONLN Ovis aries cDNA, mRNA sequence [EE828201]	Transcribed locus, strongly similar to NP_005202.2 macrophage colony-stimulating factor 1 receptor precursor [Homo sapiens]
KDELR3	EE799870	EE799870		Oar.4976			0.884946	0.650577	0.90345	0.811225	0.147515	0.169888	0.162393	0.227017	4.613	0.00022	020731ONDC286007HT ONDC Ovis aries cDNA, mRNA sequence [EE799870]	Transcribed locus, strongly similar to NP_006846.1 ER lumen protein retaining receptor 3 isoform a [Homo sapiens]
							0.386158	0.305787	0.355004	0.382062	0.169938	0.155321	0.177379	0.194313	2	0.00145
	TC27396					TC27396	1.43274	0.647158	1.00694	0.679584	0.139811	0.130832	0.286548	0.224941	5.274	0.00404			similar to Cluster: Putative uncharacterized protein; n=1; Oryza sativa Indica Group|Rep: Putative, partial (1%)
TL	FE021660	FE021660		Oar.6404			0.0897967	0.0308381	0.0559217	0.21114	0.01	0.0119808	0.01	0.0110414	5.007	0.0328	C0009254C10.Q1KAM13R KN511 Ovis aries rectum and large colon from E. coli challenged and unchallenged animals Ovis aries cDNA clone C0009254C10 3', mRNA sequence [FE021660]	Transcribed locus
MMP2	NM_001166180	NM_001166180	NM_001166180	Oar.961	443115	TC25111	0.964413	0.259226	0.467079	0.318768	0.0587465	0.0892452	0.178462	0.0604066	5.637	0.0222	matrix metallopeptidase 2 (gelatinase A, 72kDa gelatinase, 72kDa type IV collagenase)	Matrix metallopeptidase 2 (gelatinase A, 72kDa gelatinase, 72kDa type IV collagenase)	Cluster: Matrix metallopeptidase 2; n=1; Bos taurus|Rep: Matrix metallopeptidase 2 - Bos taurus, partial (81%)
AURKA	NM_001142507	NM_001142507	NM_001142507	Oar.8324	100216431	TC27437	0.249085	0.249627	0.186091	0.306956	0.0422497	0.0547662	0.0424982	0.0253221	5.694	0.000368	aurora kinase A	Aurora kinase A	Cluster: Serine/threonine-protein kinase 6; n=1; Bos taurus|Rep: Serine/threonine-protein kinase 6, complete
							0.143274	0.0815105	0.105325	0.122256	0.01	0.0770989	0.0148024	0.0205498	4.869	0.0313
C5orf13	GT882764	GT882764		Oar.13390		TC25384	12.5757	8.50361	9.2411	3.48589	2.28748	1.20073	0.638877	1.92598	7.346	0.0031	UMC-onntest_0A01-001-b10 NOVALUE onntest Ovis aries cDNA 3', mRNA sequence [GT882764]	Transcribed locus, strongly similar to NP_001098515.1 neuronal protein 3.1 [Bos taurus]	similar to Cluster: Putative uncharacterized protein DKFZp459D0510; n=1; Pongo pygmaeus|Rep: Putative, complete
TL	DY485495	DY485495		Oar.7772			0.396176	0.143644	0.278828	0.557364	0.0204168	0.0493631	0.0170832	0.0289131	9.46	0.00352	sh1-dj20_l0.s2 adult sheep fracture callus pool Ovis aries cDNA, mRNA sequence [DY485495]	Transcribed locus
FAM54A	FE030256	FE030256		Oar.16622		TC27656	0.0635745	0.0405091	0.0573418	0.139281	0.0187607	0.0198523	0.0128666	0.0276141	2.771	0.00448	C0009488O13.P1KM13F KN511 Ovis aries efferent gastric lymph from uninfected sheep Ovis aries cDNA clone C0009488O13 5', mRNA sequence [FE030256]	Transcribed locus, moderately similar to NP_001017948.1 DUF729 domain containing 1 [Bos taurus]	similar to Cluster: DUF729 domain containing 1; n=2; Bos taurus|Rep: DUF729 domain containing 1 - Bos taurus, partial (34%)
	TC24565					TC24565	0.956573	0.653716	0.602889	0.375758	0.0823626	0.0933459	0.0781543	0.104175	8.122	0.00121	Rep: MGC140081 protein - Bos taurus (Bovine), complete [TC24565]		Cluster: MGC140081 protein; n=1; Bos taurus|Rep: MGC140081 protein - Bos taurus (Bovine), complete
PTK7	GW997202	GW997202		Oar.3746		TC31256	0.660399	0.862859	0.937703	0.667135	0.0772796	0.125794	0.0807632	0.12724	8.117	6.81e-05	U_TL-090730_DO_K2_plate2c09.b3 cDNA library from sheep prenatal mammary gland Ovis aries cDNA, mRNA sequence [GW997202]	Transcribed locus, strongly similar to NP_690620.1 tyrosine-protein kinase-like 7 isoform c precursor [Homo sapiens]	Cluster: PREDICTED: similar to transmembrane receptor isoform 2; n=2; Bos taurus|Rep: PREDICTED:, partial (38%)
TL	FE031991	FE031991		Oar.11696		TC38905	0.804017	0.870285	0.515107	1.38229	0.0474923	0.0988131	0.115219	0.0511062	9.816	0.000468	C0009478K18.P1KAM13F KN511 Ovis aries rectum and large colon from E. coli challenged and unchallenged animals Ovis aries cDNA clone C0009478K18 5', mRNA sequence [FE031991]	Transcribed locus	similar to Cluster: Putative uncharacterized protein precursor; n=1; Pseudomonas mendocina ymp|Rep: Putative, partial (4%)
ADAMTS2	DY495094	DY495094		Oar.3552		TC44552	1.01088	0.434451	0.371114	0.513076	0.0326218	0.0532831	0.0785073	0.0288538	12.26	0.00294	sh2P0014O11_F.ab1 adult sheep fracture callus 7d Ovis aries cDNA, mRNA sequence [DY495094]	Transcribed locus, strongly similar to NP_777056.1 A disintegrin and metalloproteinase with thrombospondin motifs 2 [Bos taurus]	homologue to Cluster: ADAMTS-2 precursor; n=1; Bos taurus|Rep: ADAMTS-2 precursor - Bos taurus (Bovine), partial (30%)
TK1	GT878477	GT878477		Oar.5546		TC25519	0.528501	0.461186	0.377021	0.822564	0.0324182	0.0802365	0.0352014	0.026717	11.41	0.000836	UMC-ocond16_0A01-010-h01 Day 16 Conceptus long ocond16 Ovis aries cDNA 3', mRNA sequence [GT878477]	Transcribed locus, strongly similar to NP_001091041.1 thymidine kinase, cytosolic [Bos taurus]	homologue to Cluster: Thymidine kinase; n=2; Bos taurus|Rep: Thymidine kinase - Bos taurus (Bovine), partial (93%)
FOLR2	DY484218	DY484218		Oar.4317		TC35050	3.13413	2.45077	1.67179	1.27418	0.0924211	0.172617	0.222515	0.111568	16.6	0.000155	sh1-bmp22_l0.s2 adult sheep fracture callus pool Ovis aries cDNA, mRNA sequence [DY484218]	Transcribed locus, strongly similar to NP_001068793.1 folate receptor beta [Bos taurus]	homologue to Cluster: Folate receptor 2; n=1; Bos taurus|Rep: Folate receptor 2 - Bos taurus (Bovine), partial (71%)
Col23a1	DY511272	DY511272		Oar.21777		TC41772	1.69877	0.76335	0.695401	1.24642	0.0720292	0.0417633	0.231574	0.0776277	11.27	0.00321	sh3P0017P07_F.ab1 adult sheep fracture callus 10d Ovis aries cDNA, mRNA sequence [DY511272]	Transcribed locus, moderately similar to XP_003131633.1 PREDICTED: hypothetical protein LOC100515507 [Sus scrofa]	Cluster: Collagen alpha-1(I) chain precursor; n=2; Bos taurus|Rep: Collagen alpha-1(I) chain, partial (49%)
C1QTNF5	EE821658	EE821658		Oar.3450		TC43947	2.29416	1.42957	1.16392	1.7863	0.0967217	0.174175	0.417169	0.241682	7.698	0.00289	020605ONLN007035HT ONLN Ovis aries cDNA, mRNA sequence [EE821658]	Transcribed locus, strongly similar to NP_001012123.1 complement C1q tumor necrosis factor-related protein 5 precursor [Rattus norvegicus]	Cluster: MGC160096 protein; n=2; Bos taurus|Rep: MGC160096 protein - Bos taurus (Bovine), complete
TL	EE771954	EE771954		Oar.11298			3.73622	4.03483	4.21679	12.0406	0.490193	0.712522	0.885376	0.470862	6.461	0.000765	020709OFM1022044HT OFM1 Ovis aries cDNA, mRNA sequence [EE771954]	Transcribed locus
FANCD2	EE781219	EE781219		Oar.15516			0.151738	0.0554381	0.0411945	0.360773	0.01	0.0141476	0.01	0.01	6.44	0.0368	020709OMGB11036026HT OMGB1 Ovis aries cDNA, mRNA sequence [EE781219]	Transcribed locus, strongly similar to XP_593936.4 PREDICTED: Fanconi anemia complementation group D2 [Bos taurus]
LOC443512	DY490810	DY490810		Oar.13256	443512	TC49530	0.790966	0.303645	0.193748	0.858433	0.0565843	0.0465625	0.247087	0.0609037	4.533	0.0476	collagen I pro-alpha 2 chain precursor	Collagen I pro-alpha 2 chain precursor	collagen I pro-alpha 2 chain precursor
GATA3	DQ152958	DQ152958		Oar.4759	780483	TC35647	0.343691	0.311213	0.157363	0.715109	0.01	0.01	0.0427854	0.0144224	16.26	0.00128	GATA binding protein 3	GATA binding protein 3	GATA binding protein 3
PCNA	GT644370	GT644370		Oar.875	443155	TC26583	0.338561	0.371147	0.369664	0.2657	0.1188	0.102108	0.178251	0.106782	2.916	0.00255	proliferating cell nuclear antigen	Proliferating cell nuclear antigen	Cluster: Proliferating cell nuclear antigen; n=1; Bos taurus|Rep: Proliferating cell nuclear, complete
GATA3	DQ152958	DQ152958		Oar.4759	780483	TC35647	0.234914	0.270065	0.160014	0.543617	0.01	0.01	0.0406081	0.01	15.25	0.00194	GATA binding protein 3	GATA binding protein 3	GATA binding protein 3
ACVRL1	EE831337	EE831337		Oar.4125		TC49608	0.943287	0.370339	0.594131	0.934643	0.0321923	0.0503881	0.192662	0.0300052	10.7	0.00639	020605ONLN150004HT ONLN Ovis aries cDNA, mRNA sequence [EE831337]	Transcribed locus, strongly similar to NP_071886.1 serine/threonine-protein kinase receptor R3 precursor [Rattus norvegicus]	Cluster: MGC139457 protein; n=1; Bos taurus|Rep: MGC139457 protein - Bos taurus (Bovine), partial (63%)
col-181	DY501092	DY501092		Oar.21765		TC46343	15.9075	3.02113	8.15535	5.90602	0.811484	0.911837	1.15815	0.670361	8.406	0.0414	sh2P0039L11_F.ab1 adult sheep fracture callus 7d Ovis aries cDNA, mRNA sequence [DY501092]	Transcribed locus, weakly similar to XP_001163555.1 PREDICTED: similar to COL3A1 protein isoform 5 [Pan troglodytes]	similar to Cluster: Collagen alpha-1(I) chain precursor; n=2; Bos taurus|Rep: Collagen alpha-1(I) chain, partial (25%)
							3.50022	3.32716	3.39712	1.92515	0.6802	0.885767	1.14913	0.624824	4.202	0.00174
CTSS	CO202998	CO202998		Oar.7023		TC28750	0.344909	0.203335	0.181551	0.455903	0.0189818	0.0332783	0.0414626	0.0239568	8.297	0.000788	Oa_splbn_14D11_M13_Reverse Sheep spleen\brain pSport1 library Ovis aries cDNA clone Oa_splbn_14D11 5', mRNA sequence [CO202998]	Transcribed locus, strongly similar to NP_001028787.1 cathepsin S precursor [Bos taurus]	cathepsin S
TL	EE792902	EE792902		Oar.14147			0.156316	0.105965	0.0574863	0.603428	0.0121698	0.0122124	0.01	0.01	8.91	0.0145	020709OMLT1014076HT OMLT Ovis aries cDNA, mRNA sequence [EE792902]	Transcribed locus
LOC100227815	GT876006	GT876006		Oar.14486		TC38882	109.528	28.2033	49.8824	25.7689	8.64634	8.77123	7.11947	8.53235	6.507	0.0396	UMC-ocld20_0A01-001-e07 Day 20 corpus luteum ocld20 Ovis aries cDNA 3', mRNA sequence [GT876006]	Transcribed locus, moderately similar to XP_002188489.1 PREDICTED: similar to alpha-2 type I collagen, partial [Taeniopygia guttata]	homologue to Cluster: Collagen alpha-2(I) chain precursor; n=2; Bovidae|Rep: Collagen alpha-2(I) chain precursor , partial (12%)
S100A10	EE808210	EE808210		Oar.1559			2.23216	1.80611	1.83143	3.50597	0.231324	0.266981	0.369447	0.220099	7.315	4.8e-05	020731ONDC287012HT ONDC Ovis aries cDNA, mRNA sequence [EE808210]	Transcribed locus, strongly similar to NP_002957.1 protein S100-A10 [Homo sapiens]
EIF4E2	EE798903	EE798903		Oar.14998		TC38936	0.114422	0.13002	0.0536124	0.360886	0.0229658	0.02826	0.0380018	0.0220788	3.414	0.0306	010914ONDC182056HT ONDC Ovis aries cDNA, mRNA sequence [EE798903]	Transcribed locus, strongly similar to NP_075803.2 eukaryotic translation initiation factor 4E type 2 isoform 3 [Mus musculus]	Cluster: hypothetical protein LOC519920; n=1; Bos taurus|Rep: hypothetical protein LOC519920 - Bos, partial (91%)
	TC44626					TC44626	2.1409	1.99581	1.49936	1.39845	0.227111	0.300045	0.181962	0.20978	8.224	5.12e-05	Rep: Transposase, degenerate - Wolbachia endosymbiont of Drosophila ananassae, partial (17%) [TC44626]		similar to Cluster: Putative uncharacterized protein; n=1; Bacillus licheniformis ATCC 14580|Rep: Putative, partial (3%)
TL	DY499189	DY499189		Oar.3711		TC48036	0.136355	0.0546232	0.0522666	0.289987	0.0151461	0.0131206	0.0155359	0.01	5.508	0.0231	sh2P0033L11_F.ab1 adult sheep fracture callus 7d Ovis aries cDNA, mRNA sequence [DY499189]	Transcribed locus	weakly similar to Cluster: DNA-directed RNA polymerase; n=1; Trichomonas vaginalis G3|Rep: DNA-directed RNA, partial (1%)
CLEC14A	EE823785	EE823785		Oar.10634		TC24218	0.397957	0.246657	0.259154	2.00056	0.01	0.0161594	0.20063	0.0135204	11.43	0.0358	020605ONLN127008HT ONLN Ovis aries cDNA, mRNA sequence [EE823785]	Transcribed locus, strongly similar to NP_001071358.1 C-type lectin domain family 14 member A [Bos taurus]	homologue to Cluster: C-type lectin domain family 14 member A; n=1; Bos taurus|Rep: C-type lectin domain family , partial (52%)
NCAPH	EE771105	EE771105		Oar.9813		TC28462	0.169601	0.0932291	0.0809803	0.257421	0.01	0.0166845	0.0532674	0.0231527	5.098	0.0125	020322OFLV1003006HT OFLV Ovis aries cDNA, mRNA sequence [EE771105]	Transcribed locus, strongly similar to NP_001029385.1 condensin complex subunit 2 [Bos taurus]	homologue to Cluster: barren homolog 1; n=1; Bos taurus|Rep: barren homolog 1 - Bos Taurus, partial (66%)
NPDC1	EE794884	EE794884		Oar.3929			0.368129	0.247322	0.265191	0.840064	0.0499611	0.0538422	0.0979408	0.068081	4.441	0.000606	030729OMU902009027HT OMU90 Ovis aries cDNA, mRNA sequence [EE794884]	Transcribed locus, strongly similar to NP_001098959.1 neural proliferation, differentiation and control, 1 [Bos taurus]
TL	FE030814	FE030814		Oar.17032			0.0423177	0.0372623	0.0460832	0.205343	0.0136954	0.0164045	0.0260733	0.0319418	2.006	0.0334	C0009477A02.Q1KAM13R KN511 Ovis aries efferent gastric lymph from uninfected sheep Ovis aries cDNA clone C0009477A02 3', mRNA sequence [FE030814]	Transcribed locus
COL6A3	EE752974	EE752974		Oar.171		TC27663	43.9314	55.9549	49.3771	23.7619	3.33975	5.21064	1.75737	4.67215	14.32	0.000951	020502OCSI1027010HT OCS1 Ovis aries cDNA, mRNA sequence [EE752974]	Transcribed locus, strongly similar to XP_609132.4 PREDICTED: collagen, type VI, alpha 3-like isoform 1, partial [Bos taurus]	homologue to Cluster: UPI0000F337FA related cluster; n=1; Bos taurus|Rep: unknown - Bos Taurus, partial (60%)
TL	DY522672	DY522672		Oar.3619		TC36408	1.67638	1.47343	1.25139	0.554869	0.0897287	0.0855132	0.0829283	0.0986323	16.37	0.00013	sh3P0054C09_F.ab1 adult sheep fracture callus 10d Ovis aries cDNA, mRNA sequence [DY522672]	Transcribed locus	similar to Cluster: Fc receptor-like and mucin-like 2; n=1; Canis lupus familiaris|Rep: Fc receptor-like and, partial (5%)
	TC33239					TC33239	6.23716	4.1048	4.62744	3.68449	0.42772	0.606617	0.38053	0.434947	10.79	7.96e-05	Rep: Tissue-type plasminogen activator precursor (tPA) (t- PA) (t-plasminogen activator) [Contains: Tissue-type plasminogen activator chain A; Tissue-type plasminogen activator chain B] - Bos taurus (Bovine), partial (66%) [TC33239]		homologue to Cluster: Tissue-type plasminogen activator precursor (EC 3.4.21.68) (tPA) (t- PA), partial (66%)
CA2	EE765673	EE765673		Oar.6720		TC27934	0.342173	0.269439	0.197479	0.454247	0.0123256	0.01	0.0132206	0.019943	19.59	6.51e-05	020322OFLT031047HT OFLT Ovis aries cDNA, mRNA sequence [EE765673]	Transcribed locus, strongly similar to NP_848667.1 carbonic anhydrase 2 [Bos taurus]	homologue to Cluster: Carbonic anhydrase 2; n=1; Ovis aries|Rep: Carbonic anhydrase 2 - Ovis aries (Sheep), complete
C9orf150	EE846068	EE846068		Oar.7446		TC36690	1.49169	1.24124	2.74245	1.76881	0.171498	0.181792	0.408375	0.155191	8.152	0.0018	010914OSAB077039HT OSAB Ovis aries cDNA, mRNA sequence [EE846068]	Transcribed locus, strongly similar to NP_001094726.1 hypothetical protein LOC616371 [Bos taurus]	homologue to Cluster: LOC616371 protein; n=1; Bos taurus|Rep: LOC616371 protein - Bos taurus (Bovine), partial (80%)
TL	DY510730	DY510730		Oar.13381		TC38379	259.798	201.878	155.68	121.88	14.762	15.4343	14.7066	17.8167	12.88	0.00166	sh3P0016F07_F.ab1 adult sheep fracture callus 10d Ovis aries cDNA, mRNA sequence [DY510730]	Transcribed locus	homologue to Cluster: Collagen alpha-2(I) chain precursor; n=2; Bovidae|Rep: Collagen alpha-2(I) chain precursor , partial (35%)
	TC28810					TC28810	1.75326	0.836544	1.75787	2.21114	0.28346	0.256142	0.80199	0.839528	2.916	0.0464			similar to Cluster: UPI0000F334D9 related cluster; n=1; Bos taurus|Rep: unknown - Bos Taurus, partial (94%)
							7.93847	8.72825	5.41379	5.86058	0.443441	0.924869	0.7975	0.356035	12.35	0.000322
AIF1	DY496022	DY496022		Oar.3762		TC36282	0.634271	0.463533	0.454907	0.848479	0.0488268	0.0949184	0.138869	0.0534951	6.676	0.00207	sh2P0017L12_F.ab1 adult sheep fracture callus 7d Ovis aries cDNA, mRNA sequence [DY496022]	Transcribed locus, strongly similar to NP_776410.1 allograft inflammatory factor 1 [Bos taurus]	Cluster: Allograft inflammatory factor 1; n=2; Bos taurus|Rep: Allograft inflammatory factor 1 -, complete
TL	FE036938	FE036938		Oar.17257			0.0636766	0.0366943	0.0637127	0.087689	0.0114571	0.0156677	0.0271724	0.0337288	2.632	0.0261	C0009485K08.P1KM13F KN511 Ovis aries gastric lymph node from Teladorsagia infected sheep Ovis aries cDNA clone C0009485K08 5', mRNA sequence [FE036938]	Transcribed locus
TL	EE800624	EE800624		Oar.6737		TC31404	0.45597	0.18727	0.400278	0.379069	0.0103558	0.0555911	0.0736235	0.0354586	9.269	0.00837	010716ONDC048057HT ONDC Ovis aries cDNA, mRNA sequence [EE800624]	Transcribed locus	similar to Cluster: CDNA FLJ45951 fis clone PLACE7008766; n=1; Homo sapiens|Rep: CDNA FLJ45951 fis clone, partial (13%)
MGST1	GT874355	GT874355		Oar.3909		TC28876	0.488217	0.408792	0.475399	0.895994	0.0589924	0.122498	0.163432	0.054968	5.081	0.00772	UMC-ocld13n_0A01-003-f12 Day 13 (non-pregnant) corpus luteum ocld13n Ovis aries cDNA 3', mRNA sequence [GT874355]	Transcribed locus, strongly similar to NP_665707.1 microsomal glutathione S-transferase 1 [Homo sapiens]	homologue to Cluster: Microsomal glutathione S-transferase 1 (EC 2.5.1.18) (Microsomal GST- 1).; n=1; Bos taurus|, complete
HMGN3	EE834426	EE834426		Oar.8042			0.604696	1.08653	1.11946	1.32306	0.295079	0.286588	0.425274	0.428236	2.562	0.0229	021030OOCX037032HT OOCX Ovis aries cDNA, mRNA sequence [EE834426]	Transcribed locus, strongly similar to NP_004233.1 high mobility group nucleosome-binding domain-containing protein 3 isoform HMGN3a [Homo sapiens]
CCL2	EE835047	EE835047		Oar.3976		TC24385	0.138788	0.176699	0.305294	0.435473	0.0286249	0.0317427	0.0912242	0.0129325	6.08	0.0136	021030OOCX038010HT OOCX Ovis aries cDNA, mRNA sequence [EE835047]	Transcribed locus, moderately similar to NP_776431.1 C-C motif chemokine 2 precursor [Bos taurus]	similar to Cluster: Monocyte chemotactic protein 1A precursor; n=2; Bos taurus|Rep: Monocyte chemotactic, complete
HTRA3	EE784048	EE784048		Oar.7799		TC49135	0.698558	0.939906	0.952036	0.576219	0.0271861	0.0471843	0.0224469	0.027006	28.79	1.65e-05	020502OMGB21033079HT OMGB2 Ovis aries cDNA, mRNA sequence [EE784048]	Transcribed locus, strongly similar to XP_341238.1 PREDICTED: HtrA serine peptidase 3 [Rattus norvegicus]	homologue to Cluster: Probable serine protease HTRA3 precursor (EC 3.4.21.-), partial (91%)
CTSC	EE772329	EE772329		Oar.3682			1.95077	1.30442	1.61271	0.818145	0.226321	0.294388	0.436631	0.218405	5.671	0.000338	020709OFM1014043HT OFM1 Ovis aries cDNA, mRNA sequence [EE772329]	Transcribed locus, strongly similar to NP_001028789.1 dipeptidyl peptidase 1 [Bos taurus]
TL	EE816690	EE816690		Oar.13855		TC25363	0.129093	0.0479899	0.0744711	0.298853	0.01	0.0272351	0.023745	0.01	4.846	0.0117	020731ONDC212089HT ONDC Ovis aries cDNA, mRNA sequence [EE816690]	Transcribed locus	Cluster: UPI0000F32FF4 related cluster; n=1; Bos taurus|Rep: unknown - Bos Taurus, partial (16%)
C1QC	GT881359	GT881359		Oar.4964		TC39891	3.70178	1.53341	1.41314	1.68078	0.0869187	0.165444	0.778053	0.0816614	11.51	0.012	UMC-ofetw1u_0A01-003-d02 Fetal (1wk) uterus ofetw1u Ovis aries cDNA 3', mRNA sequence [GT881359]	Transcribed locus, strongly similar to XP_587039.3 PREDICTED: complement component 1, q subcomponent, C chain isoform 1 [Bos taurus]	homologue to Cluster: C1QC protein; n=1; Bos taurus|Rep: C1QC protein - Bos taurus (Bovine), partial (90%)
							0.208089	0.0988553	0.0357464	0.512414	0.01	0.01	0.0173859	0.01	7.86	0.0478
TL	FE024413	FE024413		Oar.14745		TC41665	0.127052	0.176883	0.173209	0.12085	0.01	0.01	0.0147219	0.0127684	13.43	2.08e-05	C0009258C13.P1KAM13F KN511 Ovis aries rectum and large colon from E. coli challenged and unchallenged animals Ovis aries cDNA clone C0009258C13 5', mRNA sequence [FE024413]	Transcribed locus	similar to Cluster: Ankyrin repeat; n=1; Aspergillus oryzae|Rep: Ankyrin repeat - Aspergillus oryzae, partial (1%)
TL	EE778749	EE778749		Oar.11240		TC48561	0.523557	0.387798	0.481051	0.377488	0.0215486	0.0659453	0.0284891	0.0280836	14.1	0.0007	020502OMGB11020041HT OMGB1 Ovis aries cDNA, mRNA sequence [EE778749]	Transcribed locus	Cluster: Putative permease domain protein; n=1; Robiginitalea biformata HTCC2501|Rep: Putative, partial (1%)
TL	FE031055	FE031055		Oar.16709		TC26266	0.265965	0.349833	0.225375	0.0865431	0.0331258	0.0345318	0.0418101	0.027436	8.148	0.000265	C0009477F10.P1KAM13F KN511 Ovis aries efferent gastric lymph from uninfected sheep Ovis aries cDNA clone C0009477F10 5', mRNA sequence [FE031055]	Transcribed locus	similar to Cluster: Putative ISG12 protein; n=1; Strongylocentrotus purpuratus|Rep: Putative ISG12 protein -, partial (8%)
IQGAP2	FE036840	FE036840		Oar.9056		TC26864	1.11721	0.384424	0.495625	1.10792	0.0409442	0.0854042	0.0796197	0.0352539	10.67	0.00437	C0009485I03.P1KM13F KN511 Ovis aries rectum and large colon from E. coli challenged and unchallenged animals Ovis aries cDNA clone C0009485I03 5', mRNA sequence [FE036840]	Transcribed locus, strongly similar to XP_001788221.1 PREDICTED: IQ motif containing GTPase activating protein 1 [Bos taurus]	homologue to Cluster: Ras GTPase-activating-like protein IQGAP2.; n=1; Bos taurus|Rep: Ras, partial (29%)
TL	FE032483	FE032483		Oar.17117			0.0683505	0.0264515	0.0479695	0.140667	0.01	0.0141301	0.01	0.022831	3.303	0.0259	C0009479F24.Q1KAM13R KN511 Ovis aries rectum and large colon from E. coli challenged and unchallenged animals Ovis aries cDNA clone C0009479F24 3', mRNA sequence [FE032483]	Transcribed locus
SOX9	EE753179	EE753179		Oar.555			0.148282	0.0937029	0.0793378	0.0514328	0.01	0.01	0.0145868	0.01	9.4	0.0017	020502OCSI1007096HT OCS1 Ovis aries cDNA, mRNA sequence [EE753179]	SOX9 3'UTR region, partial sequence
CDCA8	GT643890	GT643890		Oar.11369		TC26853	0.275382	0.136229	0.0469067	0.85226	0.01	0.0102333	0.01	0.0110327	11.71	0.0408	UMC-od35pl_0A01-005-c09 Day 35 placenta od35pl Ovis aries cDNA 3', mRNA sequence [GT643890]	Transcribed locus, strongly similar to NP_001077121.1 borealin [Bos taurus]	homologue to Cluster: MGC151855 protein; n=1; Bos taurus|Rep: MGC151855 protein - Bos taurus (Bovine), complete
	TC27663					TC27663	94.2922	137.386	121.141	74.8279	7.00756	11.6505	2.87283	7.96418	17.68	0.00105			homologue to Cluster: UPI0000F337FA related cluster; n=1; Bos taurus|Rep: unknown - Bos Taurus, partial (60%)
MYLPF	NM_001145183	NM_001145183	NM_001145183	Oar.2914	100270715	TC28589	0.354828	0.501859	0.267898	0.612763	0.15575	0.16979	0.180602	0.220746	2.013	0.0452	myosin light chain, phosphorylatable, fast skeletal muscle	Myosin light chain, phosphorylatable, fast skeletal muscle	homologue to Cluster: PREDICTED: similar to myosin light chain 2 type 2; n=1; Equus caballus|Rep: PREDICTED:, partial (91%)
C1QB	EE824015	EE824015		Oar.4720			4.77513	2.47039	2.36972	1.27055	0.120828	0.255692	0.772739	0.13674	12.7	0.00464	020605ONLN105048HT ONLN Ovis aries cDNA, mRNA sequence [EE824015]	Transcribed locus, strongly similar to NP_001040064.1 complement C1q subcomponent subunit B precursor [Bos taurus]
CXorf26	EE808740	EE808740		Oar.8784			0.149318	0.117215	0.0900075	0.203392	0.01	0.0237739	0.0249894	0.0209764	6.193	0.000991	020731ONDC250013HT ONDC Ovis aries cDNA, mRNA sequence [EE808740]	Transcribed locus, strongly similar to XP_002700032.1 PREDICTED: chromosome X open reading frame 26 ortholog [Bos taurus]
	TC33363					TC33363	0.188757	0.166595	0.208941	0.160913	0.0236482	0.0267499	0.0493544	0.0293805	6.052	0.000562	Rep: Sideroflexin-2 - Bos taurus (Bovine), partial (94%) [TC33363]		homologue to Cluster: Sideroflexin-2; n=1; Bos taurus|Rep: Sideroflexin-2 - Bos taurus (Bovine), partial (93%)
TL	EE830791	EE830791		Oar.4944		TC34676	10.5402	15.214	10.2067	4.30808	2.12569	1.89413	0.996749	1.85186	7.138	0.000264	020605ONLN150059HT ONLN Ovis aries cDNA, mRNA sequence [EE830791]	Transcribed locus	homologue to Cluster: Isoform 2 of Q12809 ; n=1; Homo sapiens|Rep: Isoform 2 of Q12809 - Homo sapiens (Human), partial (1%)
							3.62808	1.12206	2.30931	1.71542	0.364955	0.380085	0.361681	0.272087	6.175	0.0285
	TC30932					TC30932	0.106116	0.0668928	0.0784165	0.112671	0.011215	0.0160679	0.0291546	0.0136789	5.024	0.00144	Rep: Transmembrane channel-like protein 6 (Epidermodysplasia verruciformis protein 1) (Protein LAK-4). - Canis familiaris, partial (89%) [TC30932]		homologue to Cluster: Similar to EVIN1; n=1; Bos taurus|Rep: Similar to EVIN1 - Bos taurus (Bovine), complete
TMPO	EE754082	EE754082		Oar.15172		TC45394	0.0814926	0.0413544	0.0346069	0.233505	0.01	0.01	0.0444241	0.01	3.365	0.0455	020731OCS411034058HT OCS4 Ovis aries cDNA, mRNA sequence [EE754082]	Transcribed locus, strongly similar to NP_001091474.1 thymopoietin-2 [Bos taurus]	homologue to Cluster: PREDICTED: similar to Lamina-associated polypeptide 2 isoforms beta/gamma, complete
TL	EE779887	EE779887		Oar.11623		TC32596	1.2452	0.508151	0.914767	1.59284	0.245036	0.263464	0.538372	0.304413	2.599	0.0433	020709OMGB11060091HT OMGB1 Ovis aries cDNA, mRNA sequence [EE779887]	Transcribed locus	similar to Cluster: Dispersed gene family protein 1 (DGF-1) putative; n=2; Trypanosoma cruzi|Rep: Dispersed, partial (0%)
TL	EE790377	EE790377		Oar.10406		TC30738	0.568309	0.474344	0.632909	0.548673	0.1853	0.208052	0.29471	0.240946	2.425	0.00107	020709OML22031053HT OML2 Ovis aries cDNA, mRNA sequence [EE790377]	Transcribed locus	similar to Cluster: AGAP008859-PA; n=1; Anopheles gambiae str. PEST|Rep: AGAP008859-PA - Anopheles gambiae str., partial (1%)
CFP	FE037454	FE037454		Oar.3788		TC28691	0.210608	0.124754	0.0731586	0.0541612	0.0133437	0.0312321	0.0338847	0.0187023	5.485	0.0112	C0009486G06.P1KM13F KN511 Ovis aries rectum and large colon from E. coli challenged and unchallenged animals Ovis aries cDNA clone C0009486G06 5', mRNA sequence [FE037454]	Transcribed locus, strongly similar to NP_001069646.1 properdin [Bos taurus]	homologue to Cluster: Similar to properdin P factor complement; n=1; Bos taurus|Rep: Similar to properdin P, complete
TL	EE752466	EE752466		Oar.13589		TC27461	7.17978	8.00311	7.69215	5.73981	1.11696	0.742855	1.5084	1.05644	7.104	0.00059	020502OCSI1013030HT OCS1 Ovis aries cDNA, mRNA sequence [EE752466]	Transcribed locus	Cluster: Cathepsin K precursor; n=1; Bos taurus|Rep: Cathepsin K precursor - Bos taurus (Bovine), complete
MBOAT2	EE866905	EE866905		Oar.12699		TC34872	0.285926	0.287931	0.196914	0.0881902	0.0311202	0.0153662	0.0386557	0.0342844	8.97	0.000394	010914OSTA112044HT OSTA Ovis aries cDNA, mRNA sequence [EE866905]	Transcribed locus, strongly similar to XP_001253491.2 PREDICTED: CG18445-like [Bos taurus]	homologue to Cluster: PREDICTED: similar to O-acyltransferase (membrane bound) domain containing 2; n=1; Bos, partial (56%)
	TC43093					TC43093	0.902066	1.12777	1.10165	1.58573	0.277646	0.215537	0.343023	0.176652	4.233	0.000659	Rep: MGC139189 protein - Bos taurus (Bovine), partial (81%) [TC43093]		Cluster: MGC139189 protein; n=2; Bos taurus|Rep: MGC139189 protein - Bos taurus (Bovine), partial (80%)
ATP1B1	NM_001009796	NM_001009796	NM_001009796	Oar.421	443384	TC32952	7.15027	5.01162	4.36426	3.61418	1.05333	0.722419	1.34068	0.973738	5.397	0.000593	ATPase, Na+/K+ transporting, beta 1 polypeptide	ATPase, Na+/K+ transporting, beta 1 polypeptide	ATPase beta subunit
COL3A1	EE840442	EE840442		Oar.13828		TC52347	218.943	177.433	178.615	75.4657	26.2719	23.2447	22.8095	25.3408	7.825	0.000124	010914OSAA054052HT OSAA Ovis aries cDNA, mRNA sequence [EE840442]	Transcribed locus, moderately similar to XP_863049.1 PREDICTED: similar to Collagen alpha 1(III) chain precursor isoform 9 [Canis familiaris]	homologue to Cluster: Similar to Collagen alpha 1(III) chain; n=1; Bos taurus|Rep: Similar to Collagen alpha 1, partial (20%)
							8.2981	7.17664	8.39982	7.13092	1.30068	1.34221	0.711049	1.12662	7.3	0.000348
	FE038388	FE038388		Oar.16388			0.187045	0.0756545	0.0508594	0.286702	0.0125698	0.0102222	0.0133139	0.0275419	6.083	0.0228	C0009487L13.Q1KM13R KN511 Ovis aries efferent gastric lymph from uninfected sheep Ovis aries cDNA clone C0009487L13 3', mRNA sequence [FE038388]	Transcribed locus, moderately similar to XP_001249859.1 PREDICTED: nucleosomal binding protein 1 [Bos taurus]
	TC24361					TC24361	0.269425	0.618516	0.534145	0.506247	0.160402	0.02967	0.114321	0.151135	4.689	0.0235	Rep: NADH-ubiquinone oxidoreductase chain 2 - Craugastor underwoodi, partial (5%) [TC24361]		similar to Cluster: Hypothetical small protein; n=1; Lactobacillus sakei subsp. sakei 23K|Rep: Hypothetical, partial (15%)
ASS1	GT643931	GT643931		Oar.11875		TC50518	0.159947	0.0661061	0.0328998	0.364112	0.01	0.01	0.0293013	0.0122977	5.105	0.0478	UMC-od35pl_0A01-005-g08 Day 35 placenta od35pl Ovis aries cDNA 3', mRNA sequence [GT643931]	Transcribed locus, strongly similar to NP_031520.1 argininosuccinate synthase [Mus musculus]	Cluster: Argininosuccinate synthase; n=1; Bos taurus|Rep: Argininosuccinate synthase - Bos taurus, complete
							28.8175	27.4498	26.0293	15.3688	2.82862	2.4229	4.09769	2.86101	9.155	0.000135
	TC23401					TC23401	8.53516	10.6555	6.27027	10.3395	0.600112	0.888961	0.377848	0.54637	14.39	9.28e-05	Rep: Extracellular sulfatase Sulf-2 precursor - Homo sapiens (Human), partial (31%) [TC23401]		homologue to Cluster: PREDICTED: similar to sulfatase 2 isoform 2; n=2; Eutheria|Rep: PREDICTED: similar to, partial (31%)
COL3A1	EE756535	EE756535		Oar.13346		TC34599	107.716	33.45	55.3893	18.2575	10.1821	8.95222	13.3518	9.78402	5.594	0.0301	020605OCS411005017HT OCS4 Ovis aries cDNA, mRNA sequence [EE756535]	Transcribed locus, strongly similar to XP_863049.1 PREDICTED: similar to Collagen alpha 1(III) chain precursor isoform 9 [Canis familiaris]	homologue to Cluster: Similar to Collagen alpha 1(III) chain; n=1; Bos taurus|Rep: Similar to Collagen alpha 1, partial (48%)
C1QA	EE826817	EE826817		Oar.2969		TC23041	5.63631	2.48744	3.05703	1.31664	0.155705	0.211795	0.772911	0.118741	14.92	0.0032	020605ONLN105096HT ONLN Ovis aries cDNA, mRNA sequence [EE826817]	Transcribed locus, strongly similar to NP_001014945.1 complement C1q subcomponent subunit A precursor [Bos taurus]	homologue to Cluster: Complement C1q subcomponent subunit A precursor; n=1; Bos taurus|Rep: Complement C1q, complete
TL	FE030102	FE030102		Oar.16987		TC31057	0.135903	0.123095	0.107585	0.159325	0.01	0.01	0.01	0.01	12.16	0.000659	C0009488H22.P1KM13F KN511 Ovis aries peyer's patch from terminal ileum of Teladorsagia infected sheep Ovis aries cDNA clone C0009488H22 5', mRNA sequence [FE030102]	Transcribed locus	homologue to Cluster: ABC transporter related precursor; n=1; Rhodobacter sphaeroides ATCC 17029|Rep: ABC, partial (2%)
							0.0656448	0.0485996	0.0465199	0.160143	0.01	0.0195874	0.0139286	0.01	4.12	0.000861
LNP1	EE802416	EE802416		Oar.10668		TC45123	0.19994	0.145189	0.193876	0.175285	0.0373966	0.0513722	0.0424854	0.0365103	4.281	0.000303	020731ONDC237038HT ONDC Ovis aries cDNA, mRNA sequence [EE802416]	Transcribed locus, strongly similar to XP_002706079.1 PREDICTED: hypothetical protein [Bos taurus]	homologue to Cluster: PREDICTED: hypothetical protein isoform 3; n=1; Bos taurus|Rep: PREDICTED: hypothetical, partial (70%)
TL	EE804266	EE804266		Oar.12269		TC37122	0.121906	0.0888286	0.133502	0.361019	0.0183133	0.0117269	0.0134647	0.0228166	7.055	0.000167	010914ONDC145015HT ONDC Ovis aries cDNA, mRNA sequence [EE804266]	Transcribed locus	weakly similar to Cluster: PREDICTED: similar to eyes absent 3; n=1; Equus caballus|Rep: PREDICTED: similar to eyes, partial (4%)
TL	FE022629	FE022629		Oar.16468		TC34874	0.0334033	0.0233009	0.0439385	0.0291862	0.01	0.0218865	0.0219415	0.01	2.193	0.0432	C0009255I15.P1KAM13F KN511 Ovis aries rectum and large colon from E. coli challenged and unchallenged animals Ovis aries cDNA clone C0009255I15 5', mRNA sequence [FE022629]	Transcribed locus	homologue to Cluster: PREDICTED: hypothetical protein; n=1; Bos taurus|Rep: PREDICTED: hypothetical protein -, partial (9%)
HPGD	FE034646	FE034646		Oar.10027		TC29368	3.09007	1.72254	1.31284	0.780822	0.201352	0.868324	0.427309	0.203423	5.445	0.0114	C0009482G16.P1KM13F KN511 Ovis aries peyer's patch from terminal ileum of Teladorsagia infected sheep Ovis aries cDNA clone C0009482G16 5', mRNA sequence [FE034646]	Transcribed locus, strongly similar to NP_001029591.1 15-hydroxyprostaglandin dehydrogenase [NAD+] [Bos taurus]	homologue to Cluster: NAD+ dependent 15-hydroxyprostaglandin dehydrogenase; n=1; Bos taurus|Rep: NAD+ dependent, complete
TL	EE772615	EE772615		Oar.13653			0.110309	0.140472	0.224386	0.255674	0.0177983	0.0766872	0.0246262	0.0392936	4.469	0.0118	020709OFM1036079HT OFM1 Ovis aries cDNA, mRNA sequence [EE772615]	Transcribed locus
CMTM5	CN824786	CN824786		Oar.6027			0.966984	1.0576	0.863715	3.1803	0.0464085	0.0628166	0.0655523	0.0358592	18.75	4.83e-05	Oa_splbn_09C24_M13reverse Sheep spleen\brain pSport1 library Ovis aries cDNA clone Oa_splbn_09C24 5', mRNA sequence [CN824786]	Transcribed locus, strongly similar to NP_080342.1 CKLF-like MARVEL transmembrane domain-containing protein 5 [Mus musculus]
							0.491387	0.473751	0.453297	0.783242	0.127011	0.132907	0.144902	0.111122	3.68	2.84e-05
ATP1B1	NM_001009796	NM_001009796	NM_001009796	Oar.421	443384	TC32952	11.5822	8.9897	6.68853	6.18994	1.40203	0.915015	1.95031	1.48309	6.386	0.000512	ATPase, Na+/K+ transporting, beta 1 polypeptide	ATPase, Na+/K+ transporting, beta 1 polypeptide	ATPase beta subunit
TL	EE784843	EE784843		Oar.11578			1.54441	1.51717	1.17158	0.529748	0.069556	0.211072	0.14603	0.0826911	12.13	0.00112	020502OMGB21025067HT OMGB2 Ovis aries cDNA, mRNA sequence [EE784843]	Transcribed locus
LYL1	EE770033	EE770033		Oar.9168		TC48706	0.0733179	0.0351176	0.0394744	0.143035	0.01	0.0103977	0.0147771	0.01	4.192	0.0136	020605OFLV1014095HT OFLV Ovis aries cDNA, mRNA sequence [EE770033]	Transcribed locus, strongly similar to XP_872361.3 PREDICTED: lymphoblastic leukemia derived sequence 1 [Bos taurus]	homologue to Cluster: PREDICTED: hypothetical protein; n=2; Bos taurus|Rep: PREDICTED: hypothetical protein -, partial (97%)
FCER1G	GW997151	GW997151		Oar.1043	443204	TC45023	1.511	1.23549	1.26324	1.37685	0.130348	0.208302	0.305666	0.1477	7.114	0.000986	Fc fragment of IgE, high affinity I, receptor for; gamma polypeptide	Fc fragment of IgE, high affinity I, receptor for; gamma polypeptide	high affinity IgE receptor gamma subunit
SHISA4	GO773691	GO773691		Oar.3628		TC50034	0.427656	0.576739	0.346095	1.59688	0.036669	0.0487987	0.0502189	0.0336468	10.56	0.000285	010623OFBB017477HT OFBB Ovis aries cDNA 5', mRNA sequence [GO773691]	Transcribed locus, strongly similar to XP_001788947.1 PREDICTED: Protein shisa-4-like, partial [Bos taurus]	homologue to Cluster: Transmembrane protein 58 precursor; n=1; Homo sapiens|Rep: Transmembrane protein 58, partial (84%)
FCER1G	GW997151	GW997151		Oar.1043	443204	TC45023	0.845688	0.996358	1.04639	0.999051	0.125892	0.19692	0.297763	0.103891	5.762	0.00351	Fc fragment of IgE, high affinity I, receptor for; gamma polypeptide	Fc fragment of IgE, high affinity I, receptor for; gamma polypeptide	high affinity IgE receptor gamma subunit
LOC100225192	EE856764	EE856764		Oar.4373		TC31473	31.4905	21.9985	22.7556	8.14171	4.21422	3.32872	3.69148	3.59032	6.79	0.000958	020731OSTA149023HT OSTA Ovis aries cDNA, mRNA sequence [EE856764]	Transcribed locus, weakly similar to XP_002196137.1 PREDICTED: similar to fibrillin 3, partial [Taeniopygia guttata]	Cluster: Fibrillin-1 precursor (MP340).; n=1; Bos taurus|Rep: Fibrillin-1 precursor (MP340). - Bos, partial (13%)
TGFB2	AY656797	AY656797		Oar.3176	554322	TC38790	0.59329	0.330158	0.360653	0.850548	0.0955785	0.0873973	0.167299	0.303113	2.882	0.0286	transforming growth factor, beta 2	Transforming growth factor, beta 2	transforming growth factor-beta 2^^transforming growth factor beta 2
ITGB2	NM_001009485	NM_001009485	NM_001009485	Oar.3170	494433	TC22327	0.564243	0.307916	0.252027	0.241138	0.0230022	0.0268681	0.100919	0.0219153	10.31	0.00342	integrin, beta 2 (complement component 3 receptor 3 and 4 subunit)	Integrin, beta 2 (complement component 3 receptor 3 and 4 subunit)	antigen CD18;integrin beta-2
LOC100295097	EE824464	EE824464		Oar.3377		TC47556	0.304041	0.109245	0.106012	0.198203	0.0201051	0.0292144	0.0627482	0.014215	5.655	0.0164	020605ONLN139061HT ONLN Ovis aries cDNA, mRNA sequence [EE824464]	Transcribed locus, moderately similar to XP_002698551.1 PREDICTED: hypothetical protein [Bos taurus]	similar to Cluster: PREDICTED: similar to toll-like receptor 2; n=1; Canis lupus familiaris|Rep: PREDICTED:, partial (78%)
DCTPP1	FE022501	FE022501		Oar.9241		TC26175	0.0514539	0.0656355	0.041974	0.0757259	0.01	0.01	0.017355	0.0191303	3.863	0.00161	C0009255F17.P1KAM13F KN511 Ovis aries gastric lymph node from Teladorsagia infected sheep Ovis aries cDNA clone C0009255F17 5', mRNA sequence [FE022501]	Transcribed locus, strongly similar to NP_001033291.1 dCTP pyrophosphatase 1 [Bos taurus]	homologue to Cluster: hypothetical protein LOC614103; n=1; Bos taurus|Rep: hypothetical protein LOC614103 - Bos, complete
TL	EE815677	EE815677		Oar.12104		TC36533	1.58038	2.35529	1.77389	1.45695	0.166312	0.232909	0.261803	0.117018	10.11	0.000159	020731ONDC239065HT ONDC Ovis aries cDNA, mRNA sequence [EE815677]	Transcribed locus	homologue to Cluster: MGC157261 protein; n=1; Bos taurus|Rep: MGC157261 protein - Bos taurus (Bovine), partial (5%)
	TC40629					TC40629	15.747	5.98908	11.3583	5.03547	2.66125	2.10503	3.44025	3.00551	3.709	0.0315	Rep: Secreted frizzled-related protein 4 precursor - Homo sapiens (Human), complete [TC40629]		Cluster: Similar to Secreted frizzled-related protein 4; n=1; Bos taurus|Rep: Similar to Secreted, complete
FGL1	EE789135	EE789135		Oar.11640		TC30362	0.233275	0.101613	0.131594	0.29975	0.0132427	0.0254395	0.0579182	0.0135882	6.439	0.00745	020709OML22025048HT OML2 Ovis aries cDNA, mRNA sequence [EE789135]	Transcribed locus, strongly similar to NP_001029485.1 fibrinogen-like protein 1 precursor [Bos taurus]	homologue to Cluster: Fibrinogen-like protein 1 precursor; n=1; Bos taurus|Rep: Fibrinogen-like protein 1, partial (87%)
PCNA	GT644370	GT644370		Oar.875	443155	TC26583	3.23315	3.41563	2.84576	2.28807	0.891633	0.934669	0.969552	0.877248	3.439	0.000435	proliferating cell nuclear antigen	Proliferating cell nuclear antigen	Cluster: Proliferating cell nuclear antigen; n=1; Bos taurus|Rep: Proliferating cell nuclear, complete
ABCG2	NM_001078657	NM_001078657	NM_001078657	Oar.9625	780508	TC22341	3.10814	1.91282	3.13144	2.87828	0.415884	0.357317	1.20374	0.486423	4.88	0.00508	ATP-binding cassette, sub-family G (WHITE), member 2	ATP-binding cassette, sub-family G (WHITE), member 2	ATP-binding cassette, sub-family G, member 2;ATP-binding cassette sub-family G member 2^^ATP-binding cassette sub-family G member 2;ABC transporter
	EE828856	EE828856		Oar.14978		TC36534	0.27426	0.358812	0.249835	0.337956	0.0239312	0.0237045	0.0325255	0.0701621	8.62	0.00149	020605ONLN143076HT ONLN Ovis aries cDNA, mRNA sequence [EE828856]	Transcribed locus, strongly similar to NP_001076913.1 fatty acid desaturase 2 [Bos taurus]	Cluster: Fatty acid desaturase 2 (EC 1.14.19.-) (Delta(6) fatty acid desaturase) (Delta(6), partial (10%)
RSPH9	EE778413	EE778413		Oar.8404		TC31508	1.25833	1.35604	1.03933	0.647975	0.143785	0.168958	0.205628	0.137159	7.482	1.48e-05	020314OMGB1003019HT OMGB1 Ovis aries cDNA, mRNA sequence [EE778413]	Transcribed locus, strongly similar to NP_001039732.1 radial spoke head protein 9 homolog [Bos taurus]	homologue to Cluster: Uncharacterized protein C6orf206 homolog; n=1; Bos taurus|Rep: Uncharacterized protein, partial (87%)
							0.0805462	0.0886304	0.0436877	0.114261	0.01	0.01	0.0156678	0.01	6.061	0.00525
TL	EE806284	EE806284		Oar.11185		TC43748	13.5643	22.4339	12.2109	13.7795	5.81451	2.60895	9.42012	5.77755	2.889	0.0231	020731ONDC268076HT ONDC Ovis aries cDNA, mRNA sequence [EE806284]	Transcribed locus	homologue to Human ribosomal DNA complete repeating unit, complete
							1.95128	2.00412	1.55197	0.812342	0.243415	0.229287	0.469924	0.261979	6.336	0.000412
RPL22L1	FE025124	FE025124		Oar.13187		TC25923	0.784089	0.650846	0.832958	1.04488	0.26046	0.165125	0.279448	0.296648	3.077	0.00113	C0009259D12.P1KAM13F KN511 Ovis aries gastric lymph node from Teladorsagia infected sheep Ovis aries cDNA clone C0009259D12 5', mRNA sequence [FE025124]	Transcribed locus, strongly similar to NP_001093115.1 60S ribosomal protein L22-like 1 [Homo sapiens]	Cluster: Collagen alpha-2(I) chain precursor; n=2; Bovidae|Rep: Collagen alpha-2(I) chain precursor , partial (9%)
							17.5126	10.303	6.79281	9.97271	1.51225	1.45456	1.58568	1.45183	7.134	0.0184
PSMG3	GT881613	GT881613		Oar.9543		TC28812	0.347826	0.225209	0.381619	0.606406	0.0787346	0.186158	0.180506	0.14263	2.227	0.0265	UMC-ofold15_0A01-001-c02 Day 15 follicle (5,6,7 mm) ofold15 Ovis aries cDNA 3', mRNA sequence [GT881613]	Transcribed locus, strongly similar to NP_001039524.1 proteasome assembly chaperone 3 [Bos taurus]	homologue to Cluster: Proteasome assembly chaperone 3; n=1; Bos taurus|Rep: Proteasome assembly chaperone 3 -, complete
EPB41L4A	FE036016	FE036016		Oar.14812		TC35827	0.428634	0.642835	0.533775	0.370091	0.106704	0.0997646	0.1537	0.116982	4.488	0.000412	C0009484F22.P1KM13F KN511 Ovis aries rectum and large colon from E. coli challenged and unchallenged animals Ovis aries cDNA clone C0009484F22 5', mRNA sequence [FE036016]	Transcribed locus, strongly similar to NP_071423.3 band 4.1-like protein 4A [Homo sapiens]	homologue to Cluster: UPI0000EBD0AE related cluster; n=2; Bos taurus|Rep: unknown - Bos Taurus, partial (30%)
INPP1	EE824966	EE824966		Oar.4252		TC30253	0.702791	0.507867	0.615557	0.89415	0.0843979	0.16264	0.293246	0.116204	4.103	0.00909	020605ONLN150052HT ONLN Ovis aries cDNA, mRNA sequence [EE824966]	Transcribed locus, strongly similar to NP_776789.1 inositol polyphosphate 1-phosphatase [Bos taurus]	homologue to Cluster: Inositol polyphosphate 1-phosphatase; n=3; Bos taurus|Rep: Inositol polyphosphate, partial (51%)
CDCA7L	EE809490	EE809490		Oar.9393			0.187167	0.0723615	0.0505478	0.303208	0.01	0.021478	0.01	0.0106596	7.165	0.0212	020731ONDC265068HT ONDC Ovis aries cDNA, mRNA sequence [EE809490]	Transcribed locus, strongly similar to NP_001098447.1 cell division cycle-associated 7-like protein [Bos taurus]
TL	EE856028	EE856028		Oar.10440			0.0291372	0.033312	0.0360531	0.162141	0.0212543	0.0142359	0.0116508	0.0128903	2.24	0.00458	020731OSTA163038HT OSTA Ovis aries cDNA, mRNA sequence [EE856028]	Transcribed locus
GATA3	GT643771	GT643771		Oar.15870		TC35647	0.167245	0.103689	0.0448293	0.578094	0.01	0.01	0.0213062	0.01	7.611	0.0183	UMC-od35pl_0A01-004-a05 Day 35 placenta od35pl Ovis aries cDNA 3', mRNA sequence [GT643771]	Transcribed locus, strongly similar to NP_032117.1 trans-acting T-cell-specific transcription factor GATA-3 [Mus musculus]	GATA binding protein 3
	TC43098					TC43098	6.4881	5.15383	4.34565	4.41181	1.0608	1.157	1.07317	1.12442	4.766	0.00447			similar to Cluster: Protein diaphanous homolog 1 (Diaphanous-related formin-1) (DRF1).; n=1; Bos taurus|Rep:, partial (1%)
TL	EE866941	EE866941		Oar.15532		TC36263	0.335746	0.28004	0.279386	0.207874	0.069734	0.0753023	0.0802405	0.0956643	3.731	3.03e-05	010914OSTA093060HT OSTA Ovis aries cDNA, mRNA sequence [EE866941]	Transcribed locus	similar to Cluster: Nephrocystin-3; n=3; Homo sapiens|Rep: Nephrocystin-3 - Homo sapiens (Human), partial (1%)
CTDSPL2	EE751123	EE751123		Oar.14795		TC27332	0.174737	0.143321	0.0731147	0.492003	0.0365001	0.0420582	0.0671748	0.0281763	2.963	0.0299	020709OAPP1057072HT OAPP Ovis aries cDNA, mRNA sequence [EE751123]	Transcribed locus, strongly similar to NP_001014070.1 CTD small phosphatase-like protein 2 [Rattus norvegicus]	Cluster: CTD (Carboxy-terminal domain RNA polymerase II polypeptide A) small phosphatase like 2; n=, partial (53%)
	TC27792					TC27792	0.543754	0.464993	0.825971	1.00762	0.075376	0.177236	0.442065	0.0744848	4.097	0.0379
HSD11B1	NM_001009395	NM_001009395	NM_001009395	Oar.418	443409	TC22391	0.446558	0.0966892	0.141946	0.141179	0.0229179	0.0473729	0.0754532	0.0235131	4.912	0.0499	hydroxysteroid (11-beta) dehydrogenase 1	Hydroxysteroid (11-beta) dehydrogenase 1	11-beta-hydroxysteroid dehydrogenase
TL	FE038680	FE038680		Oar.15711			0.145919	0.10522	0.0884891	0.186573	0.0494026	0.0383133	0.0636218	0.0730762	2.034	0.0194	C0009488F10.Q1KM13R KN511 Ovis aries rectum and large colon from E. coli challenged and unchallenged animals Ovis aries cDNA clone C0009488F10 3', mRNA sequence [FE038680]	Transcribed locus
TL	EE857066	EE857066		Oar.13413		TC39900	41.9141	56.9366	44.7839	21.8404	7.44667	6.21765	5.01772	3.6802	8.776	9.85e-05	020731OSTA139034HT OSTA Ovis aries cDNA, mRNA sequence [EE857066]	Transcribed locus	homologue to Cluster: PREDICTED: similar to procollagen alpha 2(V); n=1; Equus caballus|Rep: PREDICTED: similar, partial (40%)
USH1C	FE033474	FE033474		Oar.16724			0.107587	0.0419039	0.0727332	0.262302	0.01	0.0160889	0.0421066	0.01	4.274	0.0207	C0009480M07.P1KAM13F KN511 Ovis aries rectum and large colon from E. coli challenged and unchallenged animals Ovis aries cDNA clone C0009480M07 5', mRNA sequence [FE033474]	Transcribed locus, strongly similar to NP_005700.2 harmonin isoform a [Homo sapiens]
CNPY2	DY492586	DY492586		Oar.8263			3.01598	2.9903	2.82236	3.23248	0.719995	0.768663	0.820154	0.869875	3.711	4.26e-06	sh2P0006J22_F.ab1 adult sheep fracture callus 7d Ovis aries cDNA, mRNA sequence [DY492586]	Transcribed locus, strongly similar to NP_064337.1 protein canopy homolog 2 precursor [Mus musculus]
TL	EE821310	EE821310		Oar.13482		TC32482	1.06303	1.40481	0.380847	1.21701	0.0966223	0.110767	0.18303	0.113825	6.78	0.0292	010914ONDC085032HT ONDC Ovis aries cDNA, mRNA sequence [EE821310]	Transcribed locus	similar to Cluster: PREDICTED: hypothetical protein; n=1; Apis mellifera|Rep: PREDICTED: hypothetical protein, partial (5%)
RDH10	EE754769	EE754769		Oar.10390		TC24070	0.77609	0.505039	0.523658	0.332449	0.198631	0.268522	0.21528	0.208342	2.667	0.00812	020605OCS411023039HT OCS4 Ovis aries cDNA, mRNA sequence [EE754769]	Transcribed locus, strongly similar to XP_418296.1 PREDICTED: similar to retinol dehydrogenase 10 [Gallus gallus]	Cluster: Retinol dehydrogenase 10; n=1; Rattus norvegicus|Rep: Retinol dehydrogenase 10 - Rattus, partial (58%)
TL	EE800343	EE800343		Oar.9074			5.86061	4.32666	6.70615	9.88336	0.728535	1.48475	0.741763	0.791926	6.205	0.000374	020731ONDC266023HT ONDC Ovis aries cDNA, mRNA sequence [EE800343]	Transcribed locus
CCDC109B	DY501127	DY501127		Oar.7541		TC38527	0.425141	0.657697	0.483946	0.476423	0.294857	0.268177	0.101071	0.156609	2.729	0.0202	sh2P0039N01_F.ab1 adult sheep fracture callus 7d Ovis aries cDNA, mRNA sequence [DY501127]	Transcribed locus, strongly similar to NP_001068639.1 coiled-coil domain-containing protein 109B [Bos taurus]	homologue to Cluster: Coiled-coil domain containing 109B; n=1; Bos taurus|Rep: Coiled-coil domain containing, complete
CDK2	NM_001142509	NM_001142509	NM_001142509	Oar.9541	100216433	TC25017	1.27102	1.0846	0.737307	0.707102	0.165927	0.192891	0.231224	0.210038	5.064	0.00375	cyclin-dependent kinase 2	Cyclin-dependent kinase 2	Cluster: Cell division protein kinase 2; n=2; Bovidae|Rep: Cell division protein kinase 2 - Bos, complete
TL	FE037078	FE037078		Oar.15544			0.178828	0.115873	0.0820876	0.242142	0.0629479	0.0381988	0.0401065	0.086557	2.221	0.0494	C0009485N13.Q1KM13R KN511 Ovis aries abomasal mucosa (gastric fold) from Teladorsagia infected sheep Ovis aries cDNA clone C0009485N13 3', mRNA sequence [FE037078]	Transcribed locus
RAD54L	EE839846	EE839846		Oar.15478		TC38667	0.223196	0.157669	0.124758	0.221091	0.0380372	0.041934	0.0379673	0.069755	3.612	0.00326	010914OSAA050087HT OSAA Ovis aries cDNA, mRNA sequence [EE839846]	Transcribed locus, strongly similar to NP_003570.2 DNA repair and recombination protein RAD54-like [Homo sapiens]	homologue to Cluster: RAD54-like protein; n=2; Bos taurus|Rep: RAD54-like protein - Bos taurus (Bovine), partial (67%)
TL	EE779283	EE779283		Oar.15481		TC31382	2.95798	4.51879	3.68013	2.69587	1.29381	1.21473	1.00706	1.12209	3.174	0.00432	020502OMGB11018045HT OMGB1 Ovis aries cDNA, mRNA sequence [EE779283]	Transcribed locus	homologue to Cluster: Nuclear autoantigenic sperm protein; n=1; Bos taurus|Rep: Nuclear autoantigenic sperm, partial (92%)
TL	EE774531	EE774531		Oar.11412			0.468222	0.342049	0.608997	0.596066	0.0357997	0.0765057	0.105881	0.0481633	7.53	0.00108	020709OFM1010020HT OFM1 Ovis aries cDNA, mRNA sequence [EE774531]	Transcribed locus
RNASE6	EE774101	EE774101		Oar.11396		TC24729	1.62631	1.14573	0.762557	0.843811	0.112197	0.175992	0.281199	0.084905	7.63	0.00193	020709OFM1018004HT OFM1 Ovis aries cDNA, mRNA sequence [EE774101]	Transcribed locus, strongly similar to NP_777019.1 ribonuclease K6 precursor [Bos taurus]	homologue to Cluster: Ribonuclease K6 precursor; n=1; Bos taurus|Rep: Ribonuclease K6 precursor - Bos taurus, complete
TL	EE807729	EE807729		Oar.7235			3.53796	5.90536	4.956	9.21948	0.507742	1.7158	3.08524	0.368941	4.706	0.0487	020731ONDC250089HT ONDC Ovis aries cDNA, mRNA sequence [EE807729]	Transcribed locus
TL	EE775462	EE775462		Oar.7512		TC46767	0.141121	0.0685753	0.0874322	0.146282	0.0398409	0.0356819	0.0273514	0.0532845	2.493	0.0267	030729OM1351018023HT OM135 Ovis aries cDNA, mRNA sequence [EE775462]	Transcribed locus	weakly similar to Cluster: WD repeat SAM and U-box domain-containing protein 1.; n=1; Xenopus tropicalis|Rep: WD, partial (3%)
TL	FE036312	FE036312		Oar.15558			0.0346109	0.0314255	0.027292	0.180775	0.01	0.0102118	0.01	0.01	3.08	0.00358	C0009484M10.Q1KM13R KN511 Ovis aries abomasal mucosa (gastric fold) from (Teladorsagia) uninfected sheep Ovis aries cDNA clone C0009484M10 3', mRNA sequence [FE036312]	Transcribed locus
TL	GW997601	GW997601		Oar.12087		TC30832	1.10005	0.941175	0.999274	0.93118	0.125063	0.0875098	0.206708	0.106388	8.12	0.000933	U_TL-090730_DO_K3_plate1g08.b1 cDNA library from sheep prenatal mammary gland Ovis aries cDNA, mRNA sequence [GW997601]	Transcribed locus	homologue to Cluster: Protein secE/sec61-gamma protein; n=2; Candidatus Pelagibacter ubique|Rep: Protein secE/, partial (22%)
TL	EE783517	EE783517		Oar.9109			11.3123	9.62094	9.64231	8.05025	3.40512	3.27086	2.73838	3.62	3.135	3.3e-05	020709OMGB11043069HT OMGB1 Ovis aries cDNA, mRNA sequence [EE783517]	Transcribed locus
APOC4	EE792236	EE792236		Oar.11867		TC38965	0.127823	0.132563	0.0968954	0.230741	0.0265649	0.0338086	0.0311027	0.0446809	3.53	0.000377	020605OML22005082HT OML2 Ovis aries cDNA, mRNA sequence [EE792236]	Transcribed locus, strongly similar to NP_001029979.1 apolipoprotein C-IV precursor [Bos taurus]	homologue to Cluster: Apolipoprotein C-IV precursor; n=1; Bos taurus|Rep: Apolipoprotein C-IV precursor - Bos, complete
CENPL	EE800047	EE800047		Oar.12123		TC30917	0.114753	0.0665123	0.0672779	0.198836	0.0236604	0.030876	0.0199414	0.019826	3.454	0.00708	020731ONDC273095HT ONDC Ovis aries cDNA, mRNA sequence [EE800047]	Transcribed locus, strongly similar to NP_001029954.1 centromere protein L [Bos taurus]	homologue to Cluster: Centromere protein L; n=1; Bos taurus|Rep: Centromere protein L - Bos taurus (Bovine), partial (39%)
	TC29584					TC29584	0.0945288	0.0818349	0.0718986	0.220493	0.0405763	0.0430451	0.0413508	0.036655	2.039	0.00505	Rep: HERV-K_19q12 provirus ancestral Env polyprotein precursor (Envelope polyprotein) (HERV-K(C19) envelope protein) (EnvK3 protein) [Contains: Surface protein (SU); Transmembrane protein (TM)] - Homo sapiens (Human), partial (5%) [TC29584]		similar to Cluster: PREDICTED: hypothetical protein; n=1; Equus caballus|Rep: PREDICTED: hypothetical protein, partial (62%)
	TC31144					TC31144	0.77305	1.11699	0.597402	2.47696	0.0767904	0.103481	0.099349	0.109288	8.321	0.00254	Rep: Leucine Rich Repeat family protein - Brugia malayi (Filarial nematode worm), partial (3%) [TC31144]		similar to Cluster: Putative uncharacterized protein; n=1; Oryza sativa Japonica Group|Rep: Putative, partial (3%)
TL	FE032351	FE032351		Oar.15911			0.0689296	0.0278203	0.0732882	0.0455064	0.01	0.01	0.0427256	0.01	3.616	0.0439	C0009479D03.Q1KAM13R KN511 Ovis aries abomasal mucosa (gastric fold) from (Teladorsagia) uninfected sheep Ovis aries cDNA clone C0009479D03 3', mRNA sequence [FE032351]	Transcribed locus
TL	EE819643	EE819643		Oar.4989		TC30288	0.822783	0.825687	0.910754	0.547796	0.181963	0.262403	0.224623	0.204114	3.939	8.29e-05	020731ONDC228041HT ONDC Ovis aries cDNA, mRNA sequence [EE819643]	Transcribed locus	similar to Cluster: PREDICTED: hypothetical protein; n=1; Bos taurus|Rep: PREDICTED: hypothetical protein -, partial (10%)
	TC28532					TC28532	0.528368	0.519271	0.45491	0.401846	0.0640903	0.11198	0.110433	0.0770385	5.654	0.00046	Rep: MGC142320 protein - Bos taurus (Bovine), partial (51%) [TC28532]		homologue to Cluster: MGC142320 protein; n=1; Bos taurus|Rep: MGC142320 protein - Bos taurus (Bovine), partial (51%)
TL	EE752989	EE752989		Oar.6388		TC40124	0.619437	0.522141	0.526396	0.337992	0.108438	0.134978	0.135156	0.133901	4.344	1.19e-05	020502OCSI1012096HT OCS1 Ovis aries cDNA, mRNA sequence [EE752989]	Transcribed locus	similar to Cluster: Sensor protein; n=1; Clostridium novyi NT|Rep: Sensor protein - Clostridium novyi, partial (2%)
TL	EE769033	EE769033		Oar.31		TC36534	0.449821	0.970892	0.567611	0.752677	0.0526966	0.0431271	0.0702816	0.121387	9.467	0.00109	020605OFLV1008094HT OFLV Ovis aries cDNA, mRNA sequence [EE769033]	Transcribed locus	Cluster: Fatty acid desaturase 2 (EC 1.14.19.-) (Delta(6) fatty acid desaturase) (Delta(6), partial (10%)
PSPH	NM_001126360	NM_001126360	NM_001126360	Oar.7984	100145875	TC27388	0.150712	0.197833	0.118717	0.227351	0.0413735	0.0622414	0.0625992	0.0282996	3.298	0.00428	phosphoserine phosphatase	Phosphoserine phosphatase	phosphoserine phosphatase^^PSPH
	TC46737					TC46737	0.308453	0.433666	0.439066	0.542601	0.213214	0.227092	0.170352	0.168889	2.012	0.00917	Rep: MAGEF1 protein - Bos taurus (Bovine), partial (79%) [TC46737]		homologue to Cluster: MAGEF1 protein; n=1; Bos taurus|Rep: MAGEF1 protein - Bos taurus (Bovine), partial (78%)
C17orf60	EE754768	EE754768		Oar.3932		TC25538	0.227132	0.0548273	0.0697349	0.152643	0.01	0.0203489	0.0544073	0.01	5.23	0.0426	020605OCS411008034HT OCS4 Ovis aries cDNA, mRNA sequence [EE754768]	Transcribed locus, strongly similar to XP_001256069.1 PREDICTED: similar to Mast cell antigen 32 precursor (Mast cell Ag-32) (MCA-32) [Bos taurus]	similar to Cluster: PREDICTED: similar to C17orf60 protein; n=1; Bos taurus|Rep: PREDICTED: similar to, complete
FKBP7	CO202384	CO202384		Oar.5009		TC37368	7.75046	6.95388	5.72328	4.45265	2.85652	2.61508	2.34264	2.97394	2.516	0.0018	Oa_splbn_12E02_M13_Reverse Sheep spleen\brain pSport1 library Ovis aries cDNA clone Oa_splbn_12E02 5', mRNA sequence [CO202384]	Transcribed locus, strongly similar to NP_001093800.1 peptidyl-prolyl cis-trans isomerase FKBP7 [Bos taurus]	homologue to Cluster: LOC509422 protein; n=2; Bos taurus|Rep: LOC509422 protein - Bos taurus (Bovine), partial (77%)
TL	EE816050	EE816050		Oar.7511		TC29814	0.814662	0.50805	0.371275	2.17177	0.16511	0.213209	0.142052	0.193753	3.036	0.0268	020731ONDC236083HT ONDC Ovis aries cDNA, mRNA sequence [EE816050]	Transcribed locus	homologue to Cluster: PREDICTED: similar to Limb region 1 homolog (mouse); n=1; Equus caballus|Rep: PREDICTED:, partial (25%)
LEPREL4	EE822746	EE822746		Oar.3732		TC24268	0.380499	0.16202	0.0989487	1.29303	0.0512757	0.0339616	0.022548	0.0162816	6.462	0.0203	020605ONLN017045HT ONLN Ovis aries cDNA, mRNA sequence [EE822746]	Transcribed locus, strongly similar to XP_001788933.1 PREDICTED: synaptonemal complex protein SC65, partial [Bos taurus]	homologue to Cluster: PREDICTED: similar to Nucleolar autoantigen No55; n=1; Canis lupus familiaris|Rep:, partial (54%)
TL	EE858948	EE858948		Oar.6994		TC27554	0.138975	0.0588152	0.0554676	0.466469	0.01	0.0179302	0.0270423	0.0183958	4.445	0.0161	010914OSTA099004HT OSTA Ovis aries cDNA, mRNA sequence [EE858948]	Transcribed locus	similar to Cluster: Shootin-1; n=2; Homo sapiens|Rep: Shootin-1 - Homo sapiens (Human), partial (24%)
TL	CO001087	CO001087		Oar.277			0.0545563	0.254259	0.071544	0.287686	0.0172919	0.012669	0.01	0.0148404	7.428	0.0447	LOF19 pre-oestrum adult sheep ovary library Ovis aries cDNA, mRNA sequence [CO001087]	Transcribed locus
POLE	EE814703	EE814703		Oar.8349		TC30291	0.254114	0.113923	0.097632	0.839445	0.019957	0.0201529	0.0209014	0.0304754	6.285	0.0166	010914ONDC158086HT ONDC Ovis aries cDNA, mRNA sequence [EE814703]	Transcribed locus, strongly similar to XP_002701733.1 PREDICTED: polymerase (DNA directed), epsilon [Bos taurus]	homologue to Cluster: PREDICTED: Bos taurus similar to polymerase (DNA directed) epsilon (LOC785457) mRNA.; n=, partial (4%)
NOX5	EU135592	EU135592		Oar.14525	100127214		0.28662	0.195078	0.161984	0.149627	0.0413985	0.0616841	0.0416011	0.0677394	4.025	0.00253	NADPH oxidase, EF-hand calcium binding domain 5	NADPH oxidase, EF-hand calcium binding domain 5
TL	EE782692	EE782692		Oar.7896		TC45664	0.647752	0.615644	0.975839	0.984411	0.0883071	0.0785815	0.102325	0.072364	8.623	0.000861	020502OMGB11016069HT OMGB1 Ovis aries cDNA, mRNA sequence [EE782692]	Transcribed locus	similar to Cluster: Putative uncharacterized protein precursor; n=1; Solibacter usitatus Ellin6076|Rep:, partial (6%)
CAPN3	NM_001009212	NM_001009212	NM_001009212	Oar.716	443038	NP13108609	0.0827541	0.0868039	0.0397402	0.0845239	0.0206308	0.044348	0.01	0.0194056	3.208	0.0321	calpain 3, (p94)	Calpain 3, (p94)
TL	EE868759	EE868759		Oar.12831			0.288198	0.495706	0.400771	1.10173	0.0709874	0.0663564	0.0712864	0.156306	4.528	0.00205	030512OT1F2021036HT OT1F Ovis aries cDNA, mRNA sequence [EE868759]	Transcribed locus
TL	CF117052	CF117052		Oar.165		TC26312	1.66707	3.20449	2.06881	1.01913	0.544149	0.797217	0.273558	0.518925	4.471	0.0038	fp19.z1 fp 73-75d fetal sheep skin library Ovis aries cDNA, mRNA sequence [CF117052]	Transcribed locus	Cluster: PREDICTED: similar to intracellular hyaluronic acid binding protein; IHABP; n=1; Bos, partial (30%)
TL	DY492405	DY492405		Oar.8252		TC25845	0.70819	0.385477	0.0831231	2.87661	0.0135827	0.0199225	0.01	0.0192352	18.74	0.0372	sh2P0006B01_F.ab1 adult sheep fracture callus 7d Ovis aries cDNA, mRNA sequence [DY492405]	Transcribed locus
TL	FE038539	FE038539		Oar.7666		TC31882	1.60406	2.72853	2.93658	1.4615	1.00411	1.12108	1.31605	0.768483	2.268	0.0281	C0009487P10.P1KM13F KN511 Ovis aries abomasal mucosa (gastric fold) from Teladorsagia infected sheep Ovis aries cDNA clone C0009487P10 5', mRNA sequence [FE038539]	Transcribed locus	similar to Cluster: Putative uncharacterized protein; n=1; Photobacterium profundum 3TCK|Rep: Putative, partial (3%)
TL	EE755940	EE755940		Oar.7953		TC40304	0.0726476	0.0359578	0.0338157	0.155052	0.01	0.01	0.0144617	0.01	4.061	0.0187	020605OCS411016083HT OCS4 Ovis aries cDNA, mRNA sequence [EE755940]	Transcribed locus	similar to Cluster: Serine/threonine-protein kinase PK-1; n=1; Stigmatella aurantiaca DW4/3-1|Rep: Serine/, partial (1%)
TL	FE022732	FE022732		Oar.15243		TC32267	0.0556751	0.0401984	0.0240176	0.183811	0.01	0.01	0.01	0.01	3.774	0.0312	C0009255L01.P1KAM13F KN511 Ovis aries abomasal mucosa (gastric fold) from Teladorsagia infected sheep Ovis aries cDNA clone C0009255L01 5', mRNA sequence [FE022732]	Transcribed locus	homologue to Cluster: Microsomal glutathione S-transferase 1 (EC 2.5.1.18) (Microsomal GST- 1).; n=1; Bos taurus|, complete
TL	EE834938	EE834938		Oar.14050			0.332717	0.550255	0.440963	0.484793	0.136446	0.130899	0.148081	0.172148	2.959	0.00879	021030OOCX008004HT OOCX Ovis aries cDNA, mRNA sequence [EE834938]	Transcribed locus
FLAP	EE858874	EE858874		Oar.370	443326	TC35066	0.376167	0.39929	0.326262	0.0930519	0.0286791	0.0649819	0.0479921	0.014132	10.91	0.00478	5-lipoxygenase-activating protein	5-lipoxygenase-activating protein	homologue to Cluster: Arachidonate 5-lipoxygenase-activating protein; n=1; Bos taurus|Rep: Arachidonate, partial (65%)
ATP2B1	EE833970	EE833970		Oar.10137		TC27927	0.923187	1.82458	1.86834	3.31606	0.216347	0.267942	0.309992	0.390838	5.062	0.00739	021030OOCX007062HT OOCX Ovis aries cDNA, mRNA sequence [EE833970]	Transcribed locus, strongly similar to XP_001521138.1 PREDICTED: hypothetical protein, partial [Ornithorhynchus anatinus]	homologue to Cluster: ATP2B1 protein; n=1; Bos taurus|Rep: ATP2B1 protein - Bos taurus (Bovine), partial (93%)
TNFRSF13C	EE806142	EE806142		Oar.9827		TC37376	0.123071	0.143217	0.0844244	0.332111	0.0298438	0.0340155	0.0258021	0.0280735	3.899	0.00687	010914ONDC174016HT ONDC Ovis aries cDNA, mRNA sequence [EE806142]	Transcribed locus, strongly similar to NP_001180121.1 tumor necrosis factor receptor superfamily member 13C [Bos taurus]	homologue to Cluster: UPI0000F33ADF related cluster; n=1; Bos taurus|Rep: unknown - Bos Taurus, partial (94%)
SERPINC1	NM_001009393	NM_001009393	NM_001009393	Oar.420	443407	TC22358	0.454602	0.253614	0.0714529	1.53787	0.011138	0.0126684	0.01	0.0292338	14.17	0.0245	serpin peptidase inhibitor, clade C (antithrombin), member 1	Serpin peptidase inhibitor, clade C (antithrombin), member 1	antithrombin III
							0.501915	0.398322	0.604407	0.221283	0.190651	0.225622	0.219477	0.290788	2.16	0.00695
SH3KBP1	EE826820	EE826820		Oar.6641		TC32666	0.445802	0.223217	0.417729	0.218564	0.0693278	0.138515	0.188966	0.089126	3.072	0.017	020605ONLN090088HT ONLN Ovis aries cDNA, mRNA sequence [EE826820]	Transcribed locus, strongly similar to NP_001171889.1 SH3 domain-containing kinase-binding protein 1 isoform c [Homo sapiens]	Cluster: PREDICTED: similar to SH3-domain kinase binding protein 1 isoform 2; n=2; Bos taurus|Rep:, partial (44%)
CLEC2D	EE805278	EE805278		Oar.6651			0.235038	0.160297	0.172571	0.626341	0.0272218	0.0290513	0.0555706	0.0361026	5.259	0.000433	020731ONDC284071HT ONDC Ovis aries cDNA, mRNA sequence [EE805278]	Transcribed locus, moderately similar to XP_002687884.1 PREDICTED: C-type lectin domain family 2, member e-like [Bos taurus]
	TC30226					TC30226	2.67413	4.47184	3.58379	2.35187	1.60338	1.8416	0.997887	1.50035	2.413	0.00866	Rep: Cyclin-dependent kinases regulatory subunit 1 - Homo sapiens (Human), complete [TC30226]		homologue to Cluster: UPI0000EB362F related cluster; n=1; Canis lupus familiaris|Rep: unknown - Canis familiaris, complete
TL	FE030010	FE030010		Oar.12005		TC25449	0.544921	0.558484	0.836488	1.25007	0.101395	0.2076	0.198186	0.0575406	5.092	0.00774	C0009488D21.P1KM13F KN511 Ovis aries abomasal mucosa (gastric fold) from Teladorsagia infected sheep Ovis aries cDNA clone C0009488D21 5', mRNA sequence [FE030010]	Transcribed locus	similar to Cluster: Putative 3-methyladenine DNA glycosylase; n=1; Saccharopolyspora erythraea NRRL 2338|Rep:, partial (4%)
RACGAP1	DY508645	DY508645		Oar.9238		TC41114	1.45115	2.17207	2.04815	0.657507	0.578192	0.42936	0.337318	0.364791	4.454	0.000477	sh3P0010A15_F.ab1 adult sheep fracture callus 10d Ovis aries cDNA, mRNA sequence [DY508645]	Transcribed locus, strongly similar to NP_001119575.1 rac GTPase-activating protein 1 [Homo sapiens]	homologue to Cluster: PREDICTED: hypothetical protein; n=1; Equus caballus|Rep: PREDICTED: hypothetical protein, partial (19%)
	TC25554					TC25554	1.52019	1.2556	1.37734	1.87345	0.295085	0.449557	0.787356	0.367801	3.117	0.00985	Rep: Taste receptor type 2 - Bos taurus (Bovine), partial (26%) [TC25554]		similar to Cluster: Similar to transmembrane 9 superfamily member 2; n=1; Bos taurus|Rep: Similar to, partial (11%)
	TC22839					TC22839	0.183819	0.140565	0.0763168	0.335537	0.0297642	0.0303347	0.035124	0.0264599	4.143	0.0271	Rep: Cytochrome c oxidase subunit 4 isoform 1, mitochondrial precursor - Bos taurus (Bovine), complete [TC22839]		Cluster: Cytochrome c oxidase subunit 4 isoform 1 mitochondrial precursor; n=1; Bos taurus|Rep:, complete
	TC28666					TC28666	2.3951	1.41243	1.3128	3.20489	0.408752	0.462585	0.483946	0.40727	3.741	0.016			similar to Cluster: PREDICTED: similar to KH domain containing RNA binding signal transduction associated 3; , partial (5%)
TNNI2	EE774599	EE774599		Oar.5184		TC26777	0.997715	1.38212	0.67636	1.95025	0.0313577	0.0722528	0.0570108	0.0396235	20.54	0.000197	030729OM1351019059HT OM135 Ovis aries cDNA, mRNA sequence [EE774599]	Transcribed locus, strongly similar to NP_058881.1 troponin I, fast skeletal muscle [Rattus norvegicus]	homologue to Cluster: LOC506434 protein; n=3; Bos taurus|Rep: LOC506434 protein - Bos taurus (Bovine), complete
TL	FE035488	FE035488		Oar.10192		TC27545	0.280896	0.2771	0.217349	0.558857	0.0231152	0.127331	0.0520026	0.050662	4.865	0.0172	C0009483J16.P1KM13F KN511 Ovis aries efferent gastric lymph from uninfected sheep Ovis aries cDNA clone C0009483J16 5', mRNA sequence [FE035488]	Transcribed locus	homologue to Cluster: Putative uncharacterized protein LOC768210; n=3; Bos taurus|Rep: Putative uncharacterized, complete
PTTG1	EE835154	EE835154		Oar.9540		TC26233	2.09206	3.05142	2.67651	1.35497	0.928662	1.62069	0.630036	0.929202	2.658	0.00898	021030OOCX043059HT OOCX Ovis aries cDNA, mRNA sequence [EE835154]	Transcribed locus, strongly similar to NP_001029482.1 securin [Bos taurus]	homologue to Cluster: Securin; n=1; Bos taurus|Rep: Securin - Bos taurus (Bovine), complete
CEP72	EE798283	EE798283		Oar.9239		TC37322	0.15506	0.150683	0.152244	0.251468	0.056289	0.0693197	0.0285836	0.0864454	2.739	0.0243	030729OMU902024059HT OMU90 Ovis aries cDNA, mRNA sequence [EE798283]	Transcribed locus, strongly similar to XP_874638.2 PREDICTED: centrosomal protein 72-like [Bos taurus]	homologue to Cluster: PREDICTED: similar to Centrosomal protein 72kDa; n=1; Bos taurus|Rep: PREDICTED: similar, partial (24%)
SOCS2	EE859098	EE859098		Oar.10443			1.30903	1.46019	1.67938	0.763948	0.165605	0.248882	0.311511	0.194431	6.599	0.000163	020731OSTA127003HT OSTA Ovis aries cDNA, mRNA sequence [EE859098]	Transcribed locus, strongly similar to NP_003868.1 suppressor of cytokine signaling 2 [Homo sapiens]
SPATS2	EE769166	EE769166		Oar.7382		TC46145	0.173934	0.0908029	0.128147	0.24045	0.0298117	0.0395162	0.0303406	0.0262226	4.065	0.00771	020605OFLV1020094HT OFLV Ovis aries cDNA, mRNA sequence [EE769166]	Transcribed locus, moderately similar to NP_075559.2 spermatogenesis-associated serine-rich protein 2 [Homo sapiens]	homologue to Cluster: PREDICTED: similar to SPATS2 protein; n=2; Bos taurus|Rep: PREDICTED: similar to SPATS2, partial (66%)
CDK2AP1	CO202167	CO202167		Oar.4268		TC34427	6.66564	10.3569	7.71798	8.48548	2.62752	3.65908	2.4668	2.43313	2.941	0.00261	Oa_splbn_12P17_M13_Reverse Sheep spleen\brain pSport1 library Ovis aries cDNA clone Oa_splbn_12P17 5', mRNA sequence [CO202167]	Transcribed locus, strongly similar to NP_001034353.1 cyclin-dependent kinase 2-associated protein 1 [Gallus gallus]	Cluster: Cyclin-dependent kinase 2-associated protein 1; n=1; Homo sapiens|Rep: Cyclin-dependent, partial (77%)
NT5C	EE749319	EE749319		Oar.10033		TC26553	0.163397	0.173093	0.100034	0.203933	0.0288018	0.0313807	0.0352008	0.032668	4.43	0.0101	020709OAPP1062067HT OAPP Ovis aries cDNA, mRNA sequence [EE749319]	Transcribed locus, strongly similar to NP_001039787.1 5'(3')-deoxyribonucleotidase, cytosolic type [Bos taurus]	homologue to Cluster: 5' 3'-nucleotidase cytosolic; n=1; Bos taurus|Rep: 5' 3'-nucleotidase cytosolic - Bos, partial (94%)
ITGB7	EE808812	EE808812		Oar.7515		TC23024	0.181776	0.101937	0.092061	0.258642	0.0157666	0.0276464	0.0378844	0.016398	5.238	0.00302	020731ONDC286067HT ONDC Ovis aries cDNA, mRNA sequence [EE808812]	Transcribed locus, strongly similar to NP_001098835.1 integrin beta-7 [Bos taurus]	homologue to Cluster: Integrin beta; n=1; Bos taurus|Rep: Integrin beta - Bos taurus (Bovine), partial (34%)
IRF5	EE822362	EE822362		Oar.11176		TC29192	0.0932894	0.0602922	0.0332035	0.0300595	0.01	0.01	0.0230507	0.0136316	4.293	0.0183	020605ONLN001050HT ONLN Ovis aries cDNA, mRNA sequence [EE822362]	Transcribed locus, strongly similar to NP_001030542.1 interferon regulatory factor 5 [Bos taurus]	homologue to Cluster: Interferon regulatory factor 5 (IRF-5).; n=1; Bos taurus|Rep: Interferon regulatory factor , partial (58%)
TL	EE749197	EE749197		Oar.10025		TC27273	0.338642	0.223304	0.274053	0.771322	0.0671989	0.0847807	0.0796304	0.0646927	3.732	0.00189	020502OAPP1007085HT OAPP Ovis aries cDNA, mRNA sequence [EE749197]	Transcribed locus	similar to Cluster: Holliday junction DNA helicase RuvB; n=1; Neorickettsia sennetsu str. Miyayama|Rep:, partial (4%)
FLAP	EE858874	EE858874		Oar.370	443326		0.450225	0.363705	0.317239	0.238962	0.0353234	0.072955	0.0608962	0.0318676	7.89	0.000574	5-lipoxygenase-activating protein	5-lipoxygenase-activating protein
							0.144447	0.0453492	0.0850341	0.164295	0.01	0.01	0.01	0.01	8.228	0.0234
TL	EE751490	EE751490		Oar.10215		TC41717	0.655259	1.79133	1.30102	1.40945	0.182442	0.182479	0.248627	0.187176	5.804	0.0217	020502OCSI1016089HT OCS1 Ovis aries cDNA, mRNA sequence [EE751490]	Transcribed locus	Cluster: Predicted protein; n=1; Physcomitrella patens subsp. patens|Rep: Predicted protein -, partial (1%)
TL	EE760350	EE760350		Oar.6194			0.348296	0.354589	0.288868	0.2496	0.0451817	0.107291	0.120084	0.0601516	4.279	0.00609	020922OD10L001080HT OD10L Ovis aries cDNA, mRNA sequence [EE760350]	Transcribed locus
BMP1	DY499053	DY499053		Oar.5574		TC48793	0.701804	0.876028	0.804124	0.299688	0.0780268	0.17253	0.114949	0.0670517	7.835	0.00131	sh2P0033C16_F.ab1 adult sheep fracture callus 7d Ovis aries cDNA, mRNA sequence [DY499053]	Transcribed locus, strongly similar to NP_006120.1 bone morphogenetic protein 1 isoform 3 precursor [Homo sapiens]	homologue to Cluster: PREDICTED: similar to Bone morphogenetic protein 1 precursor (BMP-1), partial (38%)
TL	EE752550	EE752550		Oar.15151		TC33949	0.332299	0.259976	0.287375	0.243848	0.126509	0.0896087	0.10572	0.112867	2.705	0.000228	020502OCSI1007089HT OCS1 Ovis aries cDNA, mRNA sequence [EE752550]	Transcribed locus	similar to Cluster: Multidrug resistance protein B; n=1; Rickettsia akari str. Hartford|Rep: Multidrug, partial (2%)
EFNA4	CF118127	CF118127		Oar.6203			0.195398	0.167465	0.121599	0.237532	0.0348332	0.0782548	0.0740527	0.032227	3.138	0.0106	fs270.z1 fs 103-105d fetal sheep skin library Ovis aries cDNA, mRNA sequence [CF118127]	Transcribed locus, strongly similar to NP_001094719.1 ephrin-A4 [Bos taurus]
TL	FE031474	FE031474		Oar.14596		TC28035	31.4043	31.3108	27.8661	53.9673	6.83362	8.98702	8.41986	6.6899	3.931	4.15e-05	C0009477O22.P1KAM13F KN511 Ovis aries cDNA clone C0009477O22 5', mRNA sequence [FE031474]	Transcribed locus	Cluster: PREDICTED: similar to spectrin beta non-erythrocytic 1 isoform 1; n=1; Bos taurus|Rep:, partial (18%)
TMEM216	EE786241	EE786241		Oar.9523		TC33870	0.198926	0.21939	0.198707	0.150717	0.0865536	0.0781286	0.0759292	0.0711931	2.642	8.3e-06	020502OMGB21010024HT OMGB2 Ovis aries cDNA, mRNA sequence [EE786241]	Transcribed locus, strongly similar to NP_001167462.1 transmembrane protein 216 isoform 3 [Homo sapiens]	similar to Cluster: UPI0000F30851 related cluster; n=1; Bos taurus|Rep: unknown - Bos Taurus, partial (95%)
HTRA1	EE772773	EE772773		Oar.4993			1.7197	1.25591	1.41677	0.701165	0.447569	0.480152	0.464717	0.554463	2.993	0.00165	020709OFM1034066HT OFM1 Ovis aries cDNA, mRNA sequence [EE772773]	Transcribed locus, strongly similar to NP_002766.1 serine protease HTRA1 precursor [Homo sapiens]
INSIG2	EE857173	EE857173		Oar.5998		TC32141	0.374826	0.256126	0.164246	0.603387	0.0451335	0.0712517	0.0892761	0.0954391	3.466	0.0141	010914OSTA076038HT OSTA Ovis aries cDNA, mRNA sequence [EE857173]	Transcribed locus, strongly similar to NP_057217.2 insulin-induced gene 2 protein [Homo sapiens]	Cluster: UPI0000614BD2 related cluster; n=1; Bos taurus|Rep: unknown - Bos Taurus, partial (76%)
KIF18B	EE832182	EE832182		Oar.8228		TC32520	0.198567	0.124439	0.0621604	0.47715	0.0127542	0.022297	0.01	0.0177397	7.699	0.0117	020605ONLN034050HT ONLN Ovis aries cDNA, mRNA sequence [EE832182]	Transcribed locus, strongly similar to XP_588453.4 PREDICTED: kinesin family member 18B [Bos taurus]	homologue to Cluster: PREDICTED: hypothetical protein; n=1; Bos taurus|Rep: PREDICTED: hypothetical protein -, partial (25%)
C6orf115	EE752155	EE752155		Oar.5071		TC28196	0.388951	0.56356	0.509953	0.62039	0.194809	0.297097	0.199754	0.171197	2.284	0.00403	020502OCSI1026032HT OCS1 Ovis aries cDNA, mRNA sequence [EE752155]	Transcribed locus, strongly similar to NP_067066.1 hypothetical protein LOC58527 [Homo sapiens]	homologue to Cluster: PREDICTED: similar to Protein C6orf115; n=1; Macaca mulatta|Rep: PREDICTED: similar to, partial (23%)
IL27RA	EE823396	EE823396		Oar.6120		TC43548	0.940985	0.580384	0.827457	0.835913	0.121288	0.242752	0.231739	0.118429	4.552	0.00166	020605ONLN057064HT ONLN Ovis aries cDNA, mRNA sequence [EE823396]	Transcribed locus, strongly similar to NP_001091497.1 interleukin-27 receptor subunit alpha [Bos taurus]	homologue to Cluster: MGC148948 protein; n=2; Bos taurus|Rep: MGC148948 protein - Bos taurus (Bovine), complete
TL	EE864109	EE864109		Oar.14818		TC25812	1.39253	1.05345	0.960464	0.695247	0.406563	0.459548	0.355758	0.44105	2.709	0.00402	020731OSTA173017HT OSTA Ovis aries cDNA, mRNA sequence [EE864109]	Transcribed locus	similar to Cluster: NADH dehydrogenase subunit F; n=1; Matthiola integrifolia|Rep: NADH dehydrogenase subunit, partial (2%)
CCDC109B	FE028403	FE028403		Oar.16873			0.211307	0.253527	0.186394	0.420088	0.0246806	0.0236202	0.0813632	0.0850652	4.805	0.0187	C0009264A23.Q1KAM13R KN511 Ovis aries efferent gastric lymph from Teladorsagia infected sheep Ovis aries cDNA clone C0009264A23 3', mRNA sequence [FE028403]	Transcribed locus, strongly similar to NP_001068639.1 coiled-coil domain-containing protein 109B [Bos taurus]
	TC30389					TC30389	4.45405	10.0071	7.87322	4.6854	0.825945	0.706809	1.57347	1.56942	6.437	0.00299	Rep: Sideroflexin-1 - Bos taurus (Bovine), partial (23%) [TC30389]		Cluster: Sideroflexin-1; n=1; Bos taurus|Rep: Sideroflexin-1 - Bos taurus (Bovine), partial (22%)
VCAN	EE752860	EE752860		Oar.3390			7.79335	13.9548	8.86864	1.8717	1.95635	2.58508	0.51095	1.64399	6.882	0.0071	020502OCSI1016083HT OCS1 Ovis aries cDNA, mRNA sequence [EE752860]	Transcribed locus, strongly similar to NP_001164030.1 versican core protein isoform 4 [Rattus norvegicus]
MALT1	FE032831	FE032831		Oar.10187		TC41519	0.468405	0.716383	0.662664	0.498403	0.104048	0.185625	0.100438	0.117909	4.926	0.00045	C0009479N20.P1KAM13F KN511 Ovis aries efferent gastric lymph from Teladorsagia infected sheep Ovis aries cDNA clone C0009479N20 5', mRNA sequence [FE032831]	Transcribed locus, strongly similar to XP_581210.4 PREDICTED: similar to Mucosa-associated lymphoid tissue lymphoma translocation protein 1 (MALT lymphoma-associated translocation) (Paracaspase) [Bos taurus]	homologue to Cluster: PREDICTED: similar to MALT lymphoma associated translocation; n=1; Bos taurus|Rep:, partial (42%)
FZD3	DQ152955	DQ152955		Oar.4758	780482	NP13107219	0.110859	0.069602	0.0536001	0.262964	0.037387	0.0156178	0.0167149	0.0517897	2.794	0.0381	frizzled homolog 3 (Drosophila)	Frizzled homolog 3 (Drosophila)
	TC23867					TC23867	34.0808	26.5018	26.8428	36.8067	7.99568	6.99735	14.9022	8.47401	3.157	0.00284	Rep: Insulin-like growth factor-binding protein 6 precursor (IGFBP-6) (IBP- 6) (IGF-binding protein 6). - Bos Taurus, complete [TC23867]		insulin-like growth factor binding protein 6
FKBP10	DY492069	DY492069		Oar.4670		TC52013	4.43441	6.25008	5.31959	3.40029	0.755007	1.11314	1.68867	1.29704	4.535	0.000822	sh2P0005A08_F.ab1 adult sheep fracture callus 7d Ovis aries cDNA, mRNA sequence [DY492069]	Transcribed locus, strongly similar to XP_003131462.1 PREDICTED: peptidyl-prolyl cis-trans isomerase FKBP10-like [Sus scrofa]	homologue to Cluster: FK506-binding protein 10 precursor; n=1; Bos taurus|Rep: FK506-binding protein 10, partial (28%)
ZP3	EE869863	EE869863		Oar.12879			0.417639	0.712086	0.389694	0.804684	0.115014	0.124337	0.14885	0.185037	3.461	0.00882	010716OT2F028061HT OT2F Ovis aries cDNA, mRNA sequence [EE869863]	Transcribed locus, strongly similar to NP_776399.1 zona pellucida sperm-binding protein 3 [Bos taurus]
C13orf27	EE801428	EE801428		Oar.14599		TC51064	0.412282	0.245164	0.292257	0.594485	0.159747	0.131359	0.152917	0.141766	2.117	0.0312	010914ONDC092007HT ONDC Ovis aries cDNA, mRNA sequence [EE801428]	Transcribed locus, strongly similar to NP_620134.3 hypothetical protein LOC93081 [Homo sapiens]	Cluster: Uncharacterized protein C13orf27 homolog; n=1; Bos taurus|Rep: Uncharacterized protein, complete
I-MF	DY498904	DY498904		Oar.712	443068	TC40739	0.111381	0.158733	0.195903	0.241659	0.0464871	0.0990857	0.0494947	0.0612039	2.476	0.0131	inhibitor of MyoD family-form a	Inhibitor of MyoD family-form a	homologue to Cluster: Inhibitor of MyoD family-form a; n=2; Bos taurus|Rep: Inhibitor of MyoD family-form a -, complete
TL	EE798510	EE798510		Oar.5083		TC26035	11.849	15.3686	10.4339	5.5963	2.45103	3.81264	2.33369	2.30176	4.653	0.000275	030729OMU902012013HT OMU90 Ovis aries cDNA, mRNA sequence [EE798510]	Transcribed locus	similar to Cluster: PREDICTED: similar to FERM and PDZ domain containing 2 isoform 3; n=1; Canis lupus, partial (1%)
							3.31583	2.09459	3.01245	1.89119	1.4326	1.3482	1.21117	1.15106	2.151	0.0216
RHAMM	GW998700	GW998700		Oar.13268	443128	TC26312	0.667836	0.839212	0.60722	0.490268	0.216202	0.276461	0.130456	0.1518	3.764	0.00155	hyaluronic acid-mediated motility receptor	Hyaluronic acid-mediated motility receptor	Cluster: PREDICTED: similar to intracellular hyaluronic acid binding protein; IHABP; n=1; Bos, partial (30%)
TL	GH291200	GH291200		Oar.13342		TC22409	4.37455	3.08289	2.34251	0.71992	0.299017	0.539713	0.707214	0.253578	7.664	0.00112	B2411 black-boned sheep muscle full-length cDNA library Ovis aries cDNA, mRNA sequence [GH291200]	Transcribed locus	lipopolysaccharide receptor^^CD14^^CD14 antigen
DNMT3A	FE029283	FE029283		Oar.5766		TC44690	1.63092	2.76526	2.12766	1.6894	0.375279	0.419396	0.219657	0.548456	5.727	0.000852	C0009265F06.P1KAM13F KN511 Ovis aries efferent gastric lymph from uninfected sheep Ovis aries cDNA clone C0009265F06 5', mRNA sequence [FE029283]	Transcribed locus, strongly similar to NP_715640.2 DNA (cytosine-5)-methyltransferase 3A isoform b [Homo sapiens]	Cluster: PREDICTED: similar to DNA cytosine methyltransferase 3 alpha isoform a; n=1; Canis lupus, partial (38%)
HAGH	EE837484	EE837484		Oar.6925		TC29772	0.0759442	0.0913914	0.0506583	0.29977	0.0280668	0.0346253	0.0283001	0.0419099	2.154	0.0275	010914OSAA050075HT OSAA Ovis aries cDNA, mRNA sequence [EE837484]	Transcribed locus, strongly similar to NP_001030351.1 hydroxyacylglutathione hydrolase, mitochondrial precursor [Bos taurus]	homologue to Cluster: PREDICTED: hypothetical protein; n=1; Equus caballus|Rep: PREDICTED: hypothetical protein, partial (89%)
	TC23931					TC23931	1.29629	1.3431	1.08243	0.421893	0.367801	0.3939	0.264054	0.267885	3.882	0.000149			similar to Cluster: Putative TRAF4-associated factor 1.; n=1; Canis lupus familiaris|Rep: Putative, partial (81%)
HMHA1	EE821305	EE821305		Oar.6008		TC36311	0.495756	0.430948	0.34283	0.225482	0.0612596	0.0853385	0.0770962	0.0604172	5.956	0.000148	020731ONDC213082HT ONDC Ovis aries cDNA, mRNA sequence [EE821305]	Transcribed locus, strongly similar to XP_002689216.1 PREDICTED: beta chimerin-like [Bos taurus]	homologue to Cluster: PREDICTED: similar to Histocompatibility (minor) HA-1; n=2; Bos taurus|Rep: PREDICTED:, partial (17%)
							0.645457	1.12737	0.765899	1.32431	0.177117	0.20514	0.220167	0.219693	4.019	0.00876
SLC35F2	EE750260	EE750260		Oar.13505		TC45114	0.181615	0.126072	0.0598628	0.397413	0.0242259	0.0329585	0.0347086	0.0264659	3.796	0.047	020709OAPP1080008HT OAPP Ovis aries cDNA, mRNA sequence [EE750260]	Transcribed locus, strongly similar to NP_059985.2 solute carrier family 35 member F2 [Homo sapiens]	homologue to Cluster: PREDICTED: similar to Solute carrier family 35 member F2 partial; n=2; Bos taurus|Rep:, partial (89%)
PCOLCE2	EE781942	EE781942		Oar.15527		TC25165	7.41262	2.28231	3.49007	4.17219	0.72473	0.580663	1.04092	0.929824	4.874	0.0312	020502OMGB11026046HT OMGB1 Ovis aries cDNA, mRNA sequence [EE781942]	Transcribed locus, strongly similar to NP_037495.1 procollagen C-endopeptidase enhancer 2 precursor [Homo sapiens]	homologue to Cluster: hypothetical protein LOC513618; n=1; Bos taurus|Rep: hypothetical protein LOC513618 - Bos, partial (50%)
	TC49366					TC49366	10.909	19.427	21.4688	8.82503	4.13718	2.37588	4.42692	2.48135	5.14	0.00321	Rep: Apolipoprotein E precursor - Ovis aries (Sheep), partial (46%) [TC49366]		Cluster: Apolipoprotein E precursor; n=1; Ovis aries|Rep: Apolipoprotein E precursor - Ovis aries, partial (46%)
	TC30690					TC30690	0.0903844	0.0847132	0.0950055	0.174516	0.0350819	0.0424668	0.0387447	0.0379266	2.338	1.5e-05	Rep: syntaxin binding protein 2 - Bos Taurus, complete [TC30690]		homologue to Cluster: syntaxin binding protein 2; n=1; Bos taurus|Rep: syntaxin binding protein 2 - Bos Taurus, complete
BATF3	EE802696	EE802696		Oar.15750		TC34596	0.27232	0.198836	0.148531	0.168758	0.0131616	0.0493721	0.0734358	0.0209716	6.335	0.0122	020731ONDC216053HT ONDC Ovis aries cDNA, mRNA sequence [EE802696]	Transcribed locus, strongly similar to NP_061134.1 basic leucine zipper transcriptional factor ATF-like 3 [Homo sapiens]	homologue to Cluster: PREDICTED: similar to Jun dimerization protein p21SNFT isoform 1; n=1; Bos taurus|Rep:, partial (78%)
FOLR3	EE767094	EE767094		Oar.5117		TC26952	0.525586	0.310627	0.187149	0.278837	0.01	0.0214478	0.0402856	0.01	18.23	0.00136	020731OFLT040091HT OFLT Ovis aries cDNA, mRNA sequence [EE767094]	Transcribed locus, moderately similar to NP_998995.1 secreted folate binding protein [Sus scrofa]	homologue to Cluster: Folate receptor alpha precursor (FR-alpha) (Folate receptor 1) (Folate-binding protein 1), complete
LOC509574	EE825106	EE825106		Oar.21831		TC46404	0.177569	0.104825	0.0808054	0.18451	0.0111322	0.0187052	0.0257715	0.01	7.528	0.00185	020605ONLN101034HT ONLN Ovis aries cDNA, mRNA sequence [EE825106]	Transcribed locus, weakly similar to XP_002695484.1 PREDICTED: leukocyte immunoglobulin-like receptor, subfamily B, member 5-like [Bos taurus]	similar to Cluster: PREDICTED: similar to leukocyte immunoglobulin-like receptor; n=1; Bos taurus|Rep:, partial (68%)
	TC23867					TC23867	42.0635	21.6874	25.3165	36.2262	7.62771	6.63631	13.1532	9.97134	3.155	0.00985	Rep: Insulin-like growth factor-binding protein 6 precursor (IGFBP-6) (IBP- 6) (IGF-binding protein 6). - Bos Taurus, complete [TC23867]		insulin-like growth factor binding protein 6
MYC	NM_001009426	NM_001009426	NM_001009426	Oar.575	443447	TC22350	0.400734	0.367044	0.42045	0.791797	0.151615	0.128115	0.358569	0.149114	2.203	0.0411	v-myc myelocytomatosis viral oncogene homolog (avian)	V-myc myelocytomatosis viral oncogene homolog (avian)	Cluster: Myc proto-oncogene protein; n=1; Ovis aries|Rep: Myc proto-oncogene protein - Ovis aries, complete
	TC40448					TC40448	1.47603	0.726743	0.64206	5.51195	0.149115	0.218171	0.433177	0.185614	3.905	0.0135	Rep: Periplakin - Homo sapiens (Human), partial (8%) [TC40448]		homologue to Cluster: PREDICTED: similar to periplakin; n=1; Bos taurus|Rep: PREDICTED: similar to periplakin -, partial (8%)
CENPM	EE810793	EE810793		Oar.12262		TC29358	0.374915	0.424281	0.449282	0.23259	0.131549	0.260332	0.23126	0.128764	2.322	0.016	020731ONDC234047HT ONDC Ovis aries cDNA, mRNA sequence [EE810793]	Transcribed locus, strongly similar to NP_001033775.1 centromere protein M [Bos taurus]	homologue to Cluster: Centromere protein M; n=1; Bos taurus|Rep: Centromere protein M - Bos taurus (Bovine), complete
HSD3B7	EE823607	EE823607		Oar.5602		TC26166	0.545963	0.326322	0.3141	0.430691	0.10948	0.164377	0.177925	0.115204	2.76	0.0107	020605ONLN140038HT ONLN Ovis aries cDNA, mRNA sequence [EE823607]	Transcribed locus, strongly similar to NP_001029868.1 3 beta-hydroxysteroid dehydrogenase type 7 [Bos taurus]	homologue to Cluster: Hydroxy-delta-5-steroid dehydrogenase 3 beta-and steroid delta- isomerase 7; n=1; Bos, partial (74%)
MANBA	FE029986	FE029986		Oar.19391		TC33288	3.41675	2.36025	2.96397	0.817405	0.341661	0.496249	0.646777	0.383381	6.362	0.000148	C0009488C21.P1KM13F KN511 Ovis aries peyer's patch from terminal ileum of Teladorsagia infected sheep Ovis aries cDNA clone C0009488C21 5', mRNA sequence [FE029986]	Transcribed locus, strongly similar to NP_776812.1 beta-mannosidase precursor [Bos taurus]	Cluster: Beta-mannosidase precursor; n=1; Capra hircus|Rep: Beta-mannosidase precursor - Capra, partial (23%)
TL	EE847139	EE847139		Oar.185		TC28955	8.08313	8.51871	7.03867	3.89149	1.43673	2.13768	1.63486	1.34116	4.876	8.42e-05	030729OSCA3015030HT OSCA Ovis aries cDNA, mRNA sequence [EE847139]	Transcribed locus	weakly similar to Cluster: PAOX protein; n=1; Bos taurus|Rep: PAOX protein - Bos taurus (Bovine), partial (8%)
CD68	DY491447	DY491447		Oar.5050			0.24145	0.169894	0.168754	0.261584	0.0807269	0.0994037	0.0971864	0.0892134	2.087	0.0145	sh2P0003B22_F.ab1 adult sheep fracture callus 7d Ovis aries cDNA, mRNA sequence [DY491447]	Transcribed locus, strongly similar to NP_001039367.1 macrosialin [Bos taurus]
CORO1A	EE746851	EE746851		Oar.5657			0.558732	0.342416	0.38875	0.534552	0.0432371	0.088978	0.227636	0.05305	5.094	0.0161	020502OAPP1016047HT OAPP Ovis aries cDNA, mRNA sequence [EE746851]	Transcribed locus, strongly similar to NP_034028.1 coronin-1A [Mus musculus]
TL	EE751808	EE751808		Oar.10245		TC29856	0.138637	0.374659	0.18371	0.270817	0.0705082	0.114638	0.0591233	0.0615565	2.88	0.0488	020314OCSI1003006HT OCS1 Ovis aries cDNA, mRNA sequence [EE751808]	Transcribed locus	weakly similar to Cluster: PREDICTED: hypothetical protein; n=1; Bos taurus|Rep: PREDICTED: hypothetical protein -, partial (22%)
ALDH18A1	EE752552	EE752552		Oar.7821			2.12433	1.93901	1.88164	1.15333	0.911707	1.11412	0.78865	0.883155	2.158	0.000465	020502OCSI1024058HT OCS1 Ovis aries cDNA, mRNA sequence [EE752552]	Transcribed locus, strongly similar to NP_001017423.1 delta-1-pyrroline-5-carboxylate synthase isoform 2 [Homo sapiens]
WBSCR27	EE787247	EE787247		Oar.11768		TC39261	0.2798	0.161107	0.127004	0.392369	0.0343756	0.0519119	0.0695911	0.0493877	3.595	0.0134	010914OML1031069HT OML1 Ovis aries cDNA, mRNA sequence [EE787247]	Transcribed locus, moderately similar to NP_689772.2 Williams-Beuren syndrome chromosomal region 27 protein [Homo sapiens]	homologue to Cluster: PREDICTED: Bos taurus similar to Wbscr27 protein (LOC509616) mRNA.; n=1; Bos taurus|Rep:, partial (96%)
TL	EE780280	EE780280		Oar.11558			3.52058	3.68307	3.32288	2.45915	1.34725	1.45517	1.3666	1.48573	2.482	1.17e-05	020709OMGB11030090HT OMGB1 Ovis aries cDNA, mRNA sequence [EE780280]	Transcribed locus
SERT	NM_001009446	NM_001009446	NM_001009446	Oar.774	443491	TC33069	0.110922	0.0491393	0.0302674	0.205191	0.01	0.01	0.01	0.0105329	5.414	0.0467	serotonin transporter	Serotonin transporter	serotonin transporter;placental serotonin transporter; plasma membrane transporter for serotonin reuptake
TL	DY480036	DY480036		Oar.4518			13.0506	12.5418	11.5815	15.9568	3.00753	4.58401	3.12056	4.04018	3.408	0.00053	sh1-atd18_l0.s2 adult sheep fracture callus pool Ovis aries cDNA, mRNA sequence [DY480036]	Transcribed locus
SKA2	EE850577	EE850577		Oar.9195		TC44785	0.87631	1.52711	1.37305	0.901781	0.533408	0.592512	0.38671	0.356639	2.681	0.00981	020829OSI1002028HT OSI Ovis aries cDNA, mRNA sequence [EE850577]	Transcribed locus, strongly similar to NP_001033668.1 spindle and kinetochore-associated protein 2 [Bos taurus]	homologue to Cluster: hypothetical protein LOC615847; n=1; Bos taurus|Rep: hypothetical protein LOC615847 - Bos, complete
							1.64449	1.36724	1.2191	1.83098	0.449185	0.273844	0.39281	0.572623	3.431	0.00138
NT5DC2	EE822534	EE822534		Oar.21824		TC32874	1.24524	0.513956	0.780543	0.529387	0.192539	0.208079	0.287411	0.21707	3.549	0.0279	020605ONLN017087HT ONLN Ovis aries cDNA, mRNA sequence [EE822534]	Transcribed locus, strongly similar to NP_001009271.1 5'-nucleotidase domain-containing protein 2 [Rattus norvegicus]	homologue to Cluster: 5'-nucleotidase domain-containing protein 2; n=1; Rattus norvegicus|Rep: 5'-nucleotidase, partial (89%)
TL	EE812374	EE812374		Oar.7426			1.41165	1.31574	1.42225	1.68096	0.62244	0.467325	0.833325	0.705377	2.15	0.00687	020731ONDC236072HT ONDC Ovis aries cDNA, mRNA sequence [EE812374]	Transcribed locus
YIF1B	EE816961	EE816961		Oar.5240		TC38785	0.187845	0.165077	0.189539	0.065988	0.0521456	0.0395775	0.0941001	0.0810411	2.865	0.0112	020731ONDC221083HT ONDC Ovis aries cDNA, mRNA sequence [EE816961]	Transcribed locus, strongly similar to XP_874645.3 PREDICTED: similar to Protein YIF1B (YIP1-interacting factor homolog B) [Bos taurus]	Cluster: PREDICTED: similar to Yip1 interacting factor homolog B; n=1; Bos taurus|Rep: PREDICTED:, partial (66%)
SDC1	EE782770	EE782770		Oar.7616		TC43655	1.52458	0.962401	0.774767	0.58325	0.193837	0.247287	0.213892	0.26549	4.569	0.00986	020502OMGB11017002HT OMGB1 Ovis aries cDNA, mRNA sequence [EE782770]	Transcribed locus, strongly similar to NP_001069392.1 syndecan-1 precursor [Bos taurus]	homologue to Cluster: Syndecan-1 precursor; n=1; Bos taurus|Rep: Syndecan-1 precursor - Bos taurus (Bovine), partial (47%)
TL	FE028473	FE028473		Oar.15291		TC46663	1.32642	1.87473	1.45228	1.48089	0.682198	0.637514	0.573737	0.65546	2.413	0.00748	C0009264C14.P1KAM13F KN511 Ovis aries efferent gastric lymph from uninfected sheep Ovis aries cDNA clone C0009264C14 5', mRNA sequence [FE028473]	Transcribed locus	homologue to Rattus norvegicus genes for 18S 5.8S and 28S ribosomal RNAs, complete
LEPRE1	EE828039	EE828039		Oar.3373		TC36474	2.99661	1.65121	1.66607	1.34983	0.693006	0.688517	0.77488	0.850361	2.698	0.0308	020605ONLN145013HT ONLN Ovis aries cDNA, mRNA sequence [EE828039]	Transcribed locus, strongly similar to NP_001035874.1 prolyl 3-hydroxylase 1 isoform 3 [Mus musculus]	homologue to Cluster: LOC539976 protein; n=2; Bos taurus|Rep: LOC539976 protein - Bos taurus (Bovine), partial (47%)
ZWILCH	EE812764	EE812764		Oar.12364		TC37954	0.581638	0.71459	0.60032	0.626325	0.19675	0.298184	0.198048	0.191769	2.898	0.000492	020731ONDC238078HT ONDC Ovis aries cDNA, mRNA sequence [EE812764]	Transcribed locus, strongly similar to NP_001095649.1 protein zwilch homolog [Bos taurus]	homologue to Cluster: Protein zwilch homolog; n=1; Bos taurus|Rep: Protein zwilch homolog - Bos taurus (Bovine), partial (45%)
	TC27241					TC27241	2.46555	2.9427	3.10254	3.73395	1.20608	1.11348	0.915745	1.06726	2.638	0.000274	Rep: MGC166065 protein - Bos taurus (Bovine), partial (95%) [TC37339]		similar to Cluster: SAPS domain family member 3; n=1; Mus musculus|Rep: SAPS domain family member 3 - Mus, partial (1%)
RPS27A	FE029147	FE029147		Oar.14105			0.0937401	0.121392	0.117194	0.126723	0.0388171	0.0450357	0.0228187	0.029133	3.352	0.00145	C0009265B24.Q1KM13R KN511 Ovis aries abomasal mucosa (gastric fold) from Teladorsagia infected sheep Ovis aries cDNA clone C0009265B24 3', mRNA sequence [FE029147]	Transcribed locus, strongly similar to NP_990284.1 ubiquitin-40S ribosomal protein S27a [Gallus gallus]
RABGAP1L	EE792683	EE792683		Oar.5894		TC42572	1.21083	0.494548	0.617566	1.22674	0.142548	0.180271	0.252549	0.152966	4.044	0.0198	020709OMLT1024087HT OMLT Ovis aries cDNA, mRNA sequence [EE792683]	Transcribed locus, strongly similar to NP_001033710.1 rab GTPase-activating protein 1-like isoform b [Mus musculus]	Cluster: MGC157043 protein; n=1; Bos taurus|Rep: MGC157043 protein - Bos taurus (Bovine), partial (64%)
CCNB3	FE027579	FE027579		Oar.15688		TC26888	0.884908	0.970001	0.701522	0.426306	0.246703	0.23	0.185242	0.247042	3.741	0.000448	C0009262N16.P1KAM13F KN511 Ovis aries rectum and large colon from E. coli challenged and unchallenged animals Ovis aries cDNA clone C0009262N16 5', mRNA sequence [FE027579]	Transcribed locus, moderately similar to NP_391990.1 G2/mitotic-specific cyclin-B3 isoform 1 [Homo sapiens]	similar to Cluster: G2/mitotic-specific cyclin-B3; n=1; Canis lupus familiaris|Rep: G2/mitotic-specific, partial (17%)
TL	DY517044	DY517044		Oar.3489		TC25641	1.32426	1.3384	1.28056	1.00193	0.490832	0.4377	0.400802	0.458981	2.947	4.39e-05	sh3P0036I21_F.ab1 adult sheep fracture callus 10d Ovis aries cDNA, mRNA sequence [DY517044]	Transcribed locus	homologue to Cluster: LOC535820 protein; n=1; Bos taurus|Rep: LOC535820 protein - Bos taurus (Bovine), partial (61%)
TL	FE027378	FE027378		Oar.16796			0.0865382	0.0424989	0.0334867	0.200397	0.0124785	0.0121324	0.0151529	0.0261049	3.18	0.0323	C0009262J04.Q1KAM13R KN511 Ovis aries abomasal mucosa (gastric fold) from Teladorsagia infected sheep Ovis aries cDNA clone C0009262J04 3', mRNA sequence [FE027378]	Transcribed locus
EPB41L2	FE025609	FE025609		Oar.14926			12.1848	17.4341	16.2855	13.0643	4.00177	3.53496	3.60713	3.70458	4.079	0.00408	C0009259O10.P1KAM13F KN511 Ovis aries peyer's patch from terminal ileum of Teladorsagia infected sheep Ovis aries cDNA clone C0009259O10 5', mRNA sequence [FE025609]	Transcribed locus, strongly similar to XP_864087.1 PREDICTED: similar to Band 4.1-like protein 2 (Generally expressed protein 4.1) (4.1G) isoform 3 [Canis familiaris]
TL	EE849515	EE849515		Oar.12724		TC38554	0.604657	0.349764	0.448303	0.325829	0.200232	0.223093	0.274389	0.197392	2.056	0.0274	020829OSI1024068HT OSI Ovis aries cDNA, mRNA sequence [EE849515]	Transcribed locus	weakly similar to Cluster: Putative uncharacterized protein; n=1; Plasmodium berghei|Rep: Putative uncharacterized, partial (14%)
CCDC34	EE832236	EE832236		Oar.15889		TC42253	1.60501	1.09065	0.804041	1.45755	0.323463	0.391861	0.738218	0.525712	2.38	0.0267	020605ONLN146015HT ONLN Ovis aries cDNA, mRNA sequence [EE832236]	Transcribed locus, strongly similar to XP_582184.4 PREDICTED: coiled-coil domain containing 34 [Bos taurus]	homologue to Cluster: Hypothetical protein; n=1; Bos taurus|Rep: Hypothetical protein - Bos Taurus, partial (64%)
NUDT5	EE782065	EE782065		Oar.8639		TC23648	0.706713	0.66456	0.619582	0.664242	0.185486	0.220709	0.296352	0.176508	3.08	0.00127	020502OMGB11033017HT OMGB1 Ovis aries cDNA, mRNA sequence [EE782065]	Transcribed locus, strongly similar to NP_001069782.1 ADP-sugar pyrophosphatase [Bos taurus]	homologue to Cluster: ADP-sugar pyrophosphatase (EC 3.6.1.13) (EC 3.6.1.-), partial (96%)
LOC443086	EE775281	EE775281		Oar.736	443086	TC24813	0.526376	0.254208	0.286457	0.42419	0.0801909	0.0938964	0.123627	0.0821046	3.606	0.0165	enolase	Enolase	Cluster: Beta-enolase; n=1; Bos taurus|Rep: Beta-enolase - Bos taurus (Bovine), complete
TL	FE038228	FE038228		Oar.16914			0.114072	0.0649497	0.147456	0.46061	0.0294771	0.0441023	0.0218098	0.0577108	2.88	0.0258	C0009487H23.Q1KM13R KN511 Ovis aries peyer's patch from terminal ileum of Teladorsagia infected sheep Ovis aries cDNA clone C0009487H23 3', mRNA sequence [FE038228]	Transcribed locus
POLA1	FE038091	FE038091		Oar.14967			1.27941	1.31819	0.993668	1.57675	0.492484	0.421589	0.446399	0.628027	2.418	0.0011	C0009487E23.P1KM13F KN511 Ovis aries peyer's patch from terminal ileum of Teladorsagia infected sheep Ovis aries cDNA clone C0009487E23 5', mRNA sequence [FE038091]	Transcribed locus, strongly similar to XP_614762.4 PREDICTED: DNA-directed DNA polymerase alpha 1 [Bos taurus]
TL	EE849970	EE849970		Oar.11101			2.28982	1.96499	2.14313	2.78559	0.86638	0.720293	1.1689	1.10715	2.245	0.00292	020829OSI1011023HT OSI Ovis aries cDNA, mRNA sequence [EE849970]	Transcribed locus
	TC42881					TC42881	0.194044	0.156558	0.294964	0.216518	0.0836418	0.0602429	0.0483838	0.101077	2.948	0.00926	Rep: Brain-specific angiogenesis inhibitor 1-associated protein 2-like protein 1 - Mus musculus (Mouse), partial (94%) [TC42881]		homologue to Cluster: PREDICTED: Bos taurus hypothetical LOC615412 (LOC615412) mRNA.; n=1; Bos taurus|Rep:, complete
TIMM8B	GO731701	GO731701		Oar.7349		TC42566	1.34737	1.43326	2.34484	1.76859	0.825296	0.828985	0.645024	0.920019	2.073	0.0369	010506OLEB001636HT OLEB (sheep 1) Ovis aries cDNA 5', mRNA sequence [GO731701]	Transcribed locus, strongly similar to NP_038925.1 mitochondrial import inner membrane translocase subunit Tim8 B [Mus musculus]	Cluster: Mitochondrial import inner membrane translocase subunit Tim8 B; n=2; Eutheria|Rep:, complete
TRYPTASE-1	NM_001009412	NM_001009412	NM_001009412	Oar.17314	443433	TC22600	0.260598	0.420996	0.249725	1.17929	0.0145335	0.0150076	0.0259889	0.0178091	16.91	0.000138	tryptase	Tryptase	tryptase;tryptase-1^^tryptase-2^^tryptase;tryptase-2
EPB41L2	DY491002	DY491002		Oar.8170		TC48416	0.171273	0.259372	0.148961	0.625257	0.0421579	0.0381471	0.0524947	0.0453745	4.244	0.00615	sh2P0001L23_F.ab1 adult sheep fracture callus 7d Ovis aries cDNA, mRNA sequence [DY491002]	Transcribed locus, strongly similar to XP_002684299.1 PREDICTED: erythrocyte membrane protein band 4.1-like 2 [Bos taurus]	homologue to Cluster: PREDICTED: Bos taurus similar to protein 4.1-G (LOC538959) mRNA.; n=1; Bos taurus|Rep:, partial (23%)
TL	EE755699	EE755699		Oar.6650			0.804998	1.28833	0.68222	0.327466	0.103843	0.355627	0.189546	0.143872	5.002	0.00431	020731OCS411050044HT OCS4 Ovis aries cDNA, mRNA sequence [EE755699]	Transcribed locus
STT3A	GO747674	GO747674		Oar.7610		TC32170	13.4928	15.5231	12.7045	9.79627	5.11642	5.14518	4.17441	5.32179	2.818	8.55e-05	010703OFSA025040HT OFSA Ovis aries cDNA 5', mRNA sequence [GO747674]	Transcribed locus, strongly similar to NP_958866.1 integral membrane protein 1 [Danio rerio]	Cluster: Dolichyl-diphosphooligosaccharide--protein glycosyltransferase subunit STT3A (EC 2.4.1.119), partial (94%)
TL	EE780318	EE780318		Oar.11634			0.557731	0.49501	0.440774	0.389334	0.0544686	0.100034	0.148024	0.0522012	6.152	0.00387	020709OMGB11047026HT OMGB1 Ovis aries cDNA, mRNA sequence [EE780318]	Transcribed locus
TL	FE035796	FE035796		Oar.14897			0.215036	0.132589	0.113649	0.229982	0.0946182	0.0816159	0.0554648	0.0667761	2.023	0.0431	C0009484B02.Q1KM13R KN511 Ovis aries peyer's patch from terminal ileum of Teladorsagia infected sheep Ovis aries cDNA clone C0009484B02 3', mRNA sequence [FE035796]	Transcribed locus
TL	EE863786	EE863786		Oar.5822		TC27777	17.3438	10.7434	7.75733	7.03521	2.21315	2.40361	4.26241	2.06299	4.323	0.00759	020731OSTA151083HT OSTA Ovis aries cDNA, mRNA sequence [EE863786]	Transcribed locus	homologue to Cluster: PREDICTED: hypothetical protein; n=1; Danio rerio|Rep: PREDICTED: hypothetical protein -, partial (3%)
TL	EE808225	EE808225		Oar.14883		TC28333	3.64917	4.93899	2.99076	2.72928	1.33545	1.20828	0.932115	1.31252	3.187	0.00465	020731ONDC253052HT ONDC Ovis aries cDNA, mRNA sequence [EE808225]	Transcribed locus	similar to Cluster: Glycosyl transferase group 2 family protein; n=1; Shewanella oneidensis|Rep: Glycosyl, partial (5%)
ANKRD26	FE030952	FE030952		Oar.15233		TC29196	0.341441	0.323003	0.339984	0.191654	0.156995	0.218222	0.183882	0.11383	2.045	0.0133	C0009477D02.P1KAM13F KN511 Ovis aries efferent gastric lymph from Teladorsagia infected sheep Ovis aries cDNA clone C0009477D02 5', mRNA sequence [FE030952]	Transcribed locus, moderately similar to XP_001253766.3 PREDICTED: ankyrin repeat domain 26-like [Bos taurus]	similar to Cluster: UPI0000F321BF related cluster; n=1; Bos taurus|Rep: unknown - Bos Taurus, partial (24%)
TL	FE037383	FE037383		Oar.15357		TC29871	0.417181	0.341156	0.3322	0.413719	0.136282	0.102639	0.154197	0.145137	2.718	0.000336	C0009486E17.P1KM13F KN511 Ovis aries peyer's patch from terminal ileum of Teladorsagia infected sheep Ovis aries cDNA clone C0009486E17 5', mRNA sequence [FE037383]	Transcribed locus	weakly similar to Cluster: Membrane-bound metal-dependent hydrolase; n=1; Thermosinus carboxydivorans Nor1|Rep:, partial (6%)
C18H19orf33	EE748017	EE748017		Oar.9914		TC46351	0.4003	0.966345	0.698885	1.43714	0.124157	0.110335	0.0857953	0.104207	6.147	0.0135	020502OAPP1019053HT OAPP Ovis aries cDNA, mRNA sequence [EE748017]	Transcribed locus, strongly similar to XP_002695084.1 PREDICTED: hypothetical protein [Bos taurus]	homologue to Cluster: PREDICTED: hypothetical protein; n=1; Bos taurus|Rep: PREDICTED: hypothetical protein -, partial (94%)
TL	EE751484	EE751484		Oar.10213		TC32696	4.50184	5.81599	4.25401	2.90545	1.94522	1.52699	1.43665	1.96048	2.829	0.000789	020502OCSI1012047HT OCS1 Ovis aries cDNA, mRNA sequence [EE751484]	Transcribed locus	weakly similar to Cluster: Putative uncharacterized protein; n=1; Oryza sativa Japonica Group|Rep: Putative, partial (3%)
ERI2	EE800244	EE800244		Oar.12130		TC28072	0.131614	0.122189	0.154068	0.198157	0.0407604	0.0515283	0.0334142	0.0475699	3.166	0.000203	010914ONDC064027HT ONDC Ovis aries cDNA, mRNA sequence [EE800244]	Transcribed locus, strongly similar to XP_002698031.1 PREDICTED: ERI1 exoribonuclease family member 2 [Bos taurus]	homologue to Cluster: PREDICTED: similar to Exonuclease domain containing 1 isoform 1; n=1; Bos taurus|Rep:, partial (33%)
TL	FE033251	FE033251		Oar.17154		TC32957	0.104715	0.111282	0.11291	0.0446298	0.01	0.021396	0.0172181	0.0144252	7.217	0.000984	C0009480H06.P1KAM13F KN511 Ovis aries efferent gastric lymph from uninfected sheep Ovis aries cDNA clone C0009480H06 5', mRNA sequence [FE033251]	Transcribed locus	homologue to Cluster: Putative uncharacterized protein At2g30100; n=1; Arabidopsis thaliana|Rep: Putative, partial (1%)
TL	FE025602	FE025602		Oar.16686			5.65392	13.1285	9.33903	24.8685	2.64216	2.51582	1.75747	2.70643	3.732	0.0202	C0009259O06.Q1KAM13R KN511 Ovis aries rectum and large colon from E. coli challenged and unchallenged animals Ovis aries cDNA clone C0009259O06 3', mRNA sequence [FE025602]	Transcribed locus
	TC38532					TC38532	3.26916	4.3497	4.85145	2.58203	1.8077	1.22521	2.00023	2.34459	2.285	0.00612	Rep: Extracellular matrix protein 2 precursor - Bos taurus (Bovine), partial (25%) [TC38532]		homologue to Cluster: Extracellular matrix protein 2 precursor; n=1; Bos taurus|Rep: Extracellular matrix, partial (25%)
CYP2J2	EE790707	EE790707		Oar.11831		TC38061	0.1118	0.149717	0.0921189	0.0739441	0.0364368	0.0653724	0.0660923	0.0615264	2.071	0.0161	020709OML22026052HT OML2 Ovis aries cDNA, mRNA sequence [EE790707]	Transcribed locus, moderately similar to NP_001070678.1 cytochrome P450, family 2, subfamily J [Ovis aries]	homologue to Cluster: Cytochrome P450 family 2 subfamily J polypeptide 2; n=1; Bos taurus|Rep: Cytochrome, complete
CDC42EP5	DY502456	DY502456		Oar.3632		TC51639	1.58901	1.59202	1.27084	3.52534	0.471777	0.653659	0.310065	0.596192	3.02	0.0035	sh2P0043P10_F.ab1 adult sheep fracture callus 7d Ovis aries cDNA, mRNA sequence [DY502456]	Transcribed locus, strongly similar to NP_659494.2 cdc42 effector protein 5 [Homo sapiens]	Cluster: PREDICTED: similar to CDC42 effector protein (Rho GTPase binding) 5 isoform 2; n=1; Bos, partial (37%)
ZNF165	FE029522	FE029522		Oar.16956		TC42639	0.182613	0.0968677	0.201125	0.376201	0.0557947	0.0945002	0.051173	0.0542209	2.468	0.0351	C0009265K15.P1KAM13F KN511 Ovis aries abomasal mucosa (gastric fold) from Teladorsagia infected sheep Ovis aries cDNA clone C0009265K15 5', mRNA sequence [FE029522]	Transcribed locus, strongly similar to NP_001178305.1 zinc finger protein 165 [Bos taurus]	similar to Cluster: PREDICTED: similar to ZNF165; n=1; Equus caballus|Rep: PREDICTED: similar to ZNF165 -, partial (69%)
Oar.10414	FE031392	FE031392		Oar.10414		TC27152	0.908012	2.13936	1.7208	1.4852	0.474663	0.329632	0.450321	0.656137	3.225	0.0251	C0009477N01.P1KAM13F KN511 Ovis aries abomasal mucosa (gastric fold) from Teladorsagia infected sheep Ovis aries cDNA clone C0009477N01 5', mRNA sequence [FE031392]	Transcribed locus	similar to Cluster: Putative uncharacterized protein; n=1; Trichomonas vaginalis G3|Rep: Putative, partial (2%)
	TC23327					TC23327	0.124184	0.22228	0.129511	0.305761	0.0877259	0.0973726	0.0433238	0.0757631	2.101	0.0381	Rep: TRAF-type zinc finger domain-containing protein 1 (Protein FLN29). - Bos Taurus, partial (5%) [TC23327]		homologue to Cluster: TRAF-type zinc finger domain-containing protein 1 (Protein FLN29).; n=1; Bos taurus|Rep:, partial (4%)
CBX5	NM_001166190	NM_001166190	NM_001166190	Oar.12194	100307036	TC40599	1.9753	1.60181	1.49054	2.50789	0.597447	0.599986	0.530996	0.756914	2.722	0.000506	chromobox homolog 5	Chromobox homolog 5	homologue to Cluster: PREDICTED: similar to Chromobox protein homolog 5 (Heterochromatin protein 1 homolog alpha), partial (87%)
TL	EE856775	EE856775		Oar.12714		TC46673	0.108845	0.149475	0.123592	0.321089	0.0167321	0.0271492	0.0798784	0.024186	4.124	0.0206	010914OSTA122069HT OSTA Ovis aries cDNA, mRNA sequence [EE856775]	Transcribed locus	weakly similar to Cluster: Predicted protein; n=1; Nematostella vectensis|Rep: Predicted protein - Nematostella, partial (7%)
LOC443086	EE775281	EE775281		Oar.736	443086	TC24813	0.700729	0.424841	0.310362	0.228864	0.0864973	0.0937643	0.198259	0.0916049	4.104	0.00841	enolase	Enolase	Cluster: Beta-enolase; n=1; Bos taurus|Rep: Beta-enolase - Bos taurus (Bovine), complete
TL	EE785595	EE785595		Oar.7452			0.140459	0.167079	0.165609	0.0985153	0.0768127	0.058081	0.0621158	0.111321	2.11	0.00992	020502OMGB21032011HT OMGB2 Ovis aries cDNA, mRNA sequence [EE785595]	Transcribed locus
TL	EE850903	EE850903		Oar.14244		TC39729	2.17955	3.65157	2.9127	2.63394	1.32513	1.12983	1.07643	1.38136	2.334	0.018	020829OSI1023005HT OSI Ovis aries cDNA, mRNA sequence [EE850903]	Transcribed locus	Cluster: PREDICTED: similar to RCC1-like G exchanging factor RLG isoform 3; n=2; Bos taurus|Rep:, partial (54%)
TL	EE776303	EE776303		Oar.6281		TC41951	0.375962	0.498214	0.677453	1.99656	0.0976747	0.173714	0.144268	0.0973023	4.045	0.00239	030729OM1351009087HT OM135 Ovis aries cDNA, mRNA sequence [EE776303]	Transcribed locus	Cluster: Putative uncharacterized protein Ta1282; n=2; Thermoplasma acidophilum|Rep: Putative, partial (6%)
NME1	GT878241	GT878241		Oar.22028		TC28181	10.1198	13.8774	10.5801	12.6601	4.55229	4.60558	2.90695	4.20996	2.851	0.000875	UMC-ocond16_0A01-008-c05 Day 16 Conceptus long ocond16 Ovis aries cDNA 3', mRNA sequence [GT878241]	Transcribed locus, strongly similar to NP_000260.1 nucleoside diphosphate kinase A isoform b [Homo sapiens]	homologue to Cluster: Nucleoside diphosphate kinase A 2 (EC 2.7.4.6) (NDK A 2) (NDP kinase A 2), complete
TL	FE038326	FE038326		Oar.14815		TC36825	2.49301	2.42376	2.45906	3.01289	0.719543	1.1137	0.670049	0.765078	3.071	0.00211	C0009487K04.P1KM13F KN511 Ovis aries efferent gastric lymph from uninfected sheep Ovis aries cDNA clone C0009487K04 5', mRNA sequence [FE038326]	Transcribed locus	similar to Cluster: Thiamine transport system permease component; n=1; Hahella chejuensis KCTC 2396|Rep:, partial (3%)
TL	FE031473	FE031473		Oar.17051		TC28281	1.74688	5.3611	4.06708	5.65443	0.90888	0.988631	0.590674	1.02706	3.916	0.0419	C0009477O21.Q1KAM13R KN511 Ovis aries efferent gastric lymph from uninfected sheep Ovis aries cDNA clone C0009477O21 3', mRNA sequence [FE031473]	Transcribed locus	homologue to Cluster: Mitochondrial 28S ribosomal protein S32 mitochondrial precursor; n=1; Bos taurus|Rep:, complete
TL	EE853944	EE853944		Oar.11688		TC26623	6.16535	4.04087	2.96841	3.36567	1.69916	2.25681	1.64738	1.7686	2.296	0.0471	021030OSPA1023076HT OSPA Ovis aries cDNA, mRNA sequence [EE853944]	Transcribed locus	similar to Cluster: Putative uncharacterized protein; n=1; Dictyostelium discoideum|Rep: Putative, partial (2%)
TL	EE843892	EE843892		Oar.159		TC46810	3.35079	1.77818	2.23885	2.12638	1.1293	0.81283	1.52318	1.22397	2.074	0.0342	010914OSAB018089HT OSAB Ovis aries cDNA, mRNA sequence [EE843892]	Transcribed locus	similar to Cluster: Prolyl 3-hydroxylase 2 precursor; n=1; Homo sapiens|Rep: Prolyl 3-hydroxylase 2 precursor, partial (2%)
TL	FE026564	FE026564		Oar.16748		TC24947	0.123623	0.0542838	0.050419	0.359028	0.0212044	0.0183586	0.0115016	0.0174347	4.169	0.0228	C0009261F20.P1KAM13F KN511 Ovis aries peyer's patch from terminal ileum of Teladorsagia infected sheep Ovis aries cDNA clone C0009261F20 5', mRNA sequence [FE026564]	Transcribed locus
WIF1	EE860195	EE860195		Oar.7886		TC41312	31.5873	31.9476	24.1815	11.0938	7.21803	5.37072	7.73699	7.12797	4.266	0.000138	010914OSTA070036HT OSTA Ovis aries cDNA, mRNA sequence [EE860195]	Transcribed locus, strongly similar to NP_036045.1 wnt inhibitory factor 1 precursor [Mus musculus]	homologue to Cluster: hypothetical protein LOC533672; n=1; Bos taurus|Rep: hypothetical protein LOC533672 - Bos, partial (74%)
TL	EE780398	EE780398		Oar.6402		TC49841	3.25133	1.97618	3.39135	4.22538	0.507286	0.829816	1.1525	0.547589	3.89	0.0034	020709OMGB11061020HT OMGB1 Ovis aries cDNA, mRNA sequence [EE780398]	Transcribed locus	similar to Cluster: Mastigoneme-like flagellar protein; n=1; Chlamydomonas reinhardtii|Rep: Mastigoneme-like, partial (1%)
LOC100133944	EE863640	EE863640		Oar.10597		TC46513	0.0624372	0.0800002	0.0591553	0.162183	0.0217642	0.0558783	0.0223346	0.0340333	2.148	0.0338	010914OSTA125027HT OSTA Ovis aries cDNA, mRNA sequence [EE863640]	Transcribed locus, moderately similar to XP_001136985.1 PREDICTED: Fc fragment of IgG binding protein [Pan troglodytes]	homologue to Cluster: PREDICTED: similar to IgG Fc binding protein partial; n=1; Bos taurus|Rep: PREDICTED:, partial (14%)
CSN2	NM_001009373	NM_001009373	NM_001009373	Oar.425	443391	TC22420	1.0014	2.58743	2.09054	3.0091	0.351567	0.54196	0.217519	0.386572	4.936	0.0121	casein beta	Casein beta	casein beta;beta casein; Beta-casein
NUP205	FE031762	FE031762		Oar.15840		TC24741	0.507331	0.628609	0.464921	0.348531	0.207341	0.200362	0.185077	0.220309	2.609	0.00354	C0009478F12.P1KAM13F KN511 Ovis aries efferent gastric lymph from uninfected sheep Ovis aries cDNA clone C0009478F12 5', mRNA sequence [FE031762]	Transcribed locus, strongly similar to NP_055950.1 nuclear pore complex protein Nup205 [Homo sapiens]	homologue to Cluster: PREDICTED: similar to KIAA0225 isoform 1; n=1; Bos taurus|Rep: PREDICTED: similar to, partial (13%)
	TC35762					TC35762	0.147242	0.194107	0.163849	0.216055	0.0802445	0.0836331	0.0600755	0.0792851	2.225	0.00104	Rep: IKAROS family zinc finger 2 - Bos taurus (Bovine), partial (10%) [TC35762]		similar to Cluster: PREDICTED: hypothetical protein; n=1; Bos taurus|Rep: PREDICTED: hypothetical protein -, partial (8%)
AQP2	AF050152	AF050152		Oar.888	443024		0.557361	0.62671	0.994783	0.788979	0.182464	0.245208	0.267059	0.20664	3.154	0.0106	aquaporin 2 (collecting duct)	Aquaporin 2 (collecting duct)
C11orf2	EE823518	EE823518		Oar.9670			0.16892	0.214967	0.206701	0.24439	0.0292011	0.0426527	0.0434201	0.0369987	5.206	3.4e-05	020605ONLN105057HT ONLN Ovis aries cDNA, mRNA sequence [EE823518]	Transcribed locus, strongly similar to NP_037397.2 protein fat-free homolog [Homo sapiens]
	TC28186					TC28186	4.36232	3.3745	3.98426	2.46079	1.89261	1.60771	1.93022	1.77214	2.163	0.00226	Rep: Myoferlin (Fer-1-like protein 3). - Bos Taurus, partial (23%) [TC28186]		homologue to Cluster: Myoferlin (Fer-1-like protein 3).; n=1; Bos taurus|Rep: Myoferlin (Fer-1-like protein 3)., partial (22%)
							0.116193	0.129979	0.147215	0.124626	0.0269651	0.0359454	0.0250041	0.0343468	4.321	4.87e-05
							0.294977	0.355104	0.317026	0.570937	0.168514	0.185805	0.0953785	0.176724	2.121	0.0125
OXT	NM_001009801	NM_001009801	NM_001009801	Oar.444	443390	TC38792	0.0995525	0.12249	0.0978758	0.296096	0.0360405	0.0717568	0.0278521	0.0362981	2.638	0.0127	oxytocin, prepropeptide	Oxytocin, prepropeptide	oxytocin-neurophysin I;Oxytocin-neurophysin 1
SGMS1	EE864362	EE864362		Oar.9443			0.777774	0.697081	1.2614	0.470486	0.310563	0.364137	0.532678	0.544742	2.07	0.0328	020731OSTA153031HT OSTA Ovis aries cDNA, mRNA sequence [EE864362]	Transcribed locus, strongly similar to NP_852051.2 phosphatidylcholine:ceramide cholinephosphotransferase 1 [Rattus norvegicus]
DST	EE874407	EE874407		Oar.13974		TC34541	0.244367	0.357338	0.298221	0.391618	0.092089	0.0862173	0.173995	0.0955131	2.766	0.00387	020829OVMG1005C020HT OVMG Ovis aries cDNA, mRNA sequence [EE874407]	Transcribed locus, strongly similar to NP_001714.1 bullous pemphigoid antigen 1 isoform 1e precursor [Homo sapiens]	similar to Cluster: Bullous pemphigoid antigen 1 isoforms 1/2/3/4/5/8; n=1; Homo sapiens|Rep: Bullous, partial (19%)
TL	EE775628	EE775628		Oar.3543			1.03426	1.08812	1.26036	0.698075	0.543201	0.653052	0.363677	0.489771	2.241	0.0034	030729OM1351031063HT OM135 Ovis aries cDNA, mRNA sequence [EE775628]	Transcribed locus
ITGAV	NM_001113771	NM_001113771	NM_001113771	Oar.833	443143	TC22315	0.609262	0.732956	0.715956	1.11202	0.340131	0.288895	0.318412	0.267884	2.26	0.000235	integrin, alpha V (vitronectin receptor, alpha polypeptide, antigen CD51)	Integrin, alpha V (vitronectin receptor, alpha polypeptide, antigen CD51)	integrin subunit alphaV;membrane protein^^integrin, alpha V (vitronectin receptor, alpha polypeptide, antigen CD51);integrin alpha V
ANG	EE769673	EE769673		Oar.7974		TC34847	3.4441	2.42483	2.68288	2.06778	0.723363	0.880129	1.02272	0.665296	3.475	0.000469	020731OFLV1033062HT OFLV Ovis aries cDNA, mRNA sequence [EE769673]	Transcribed locus, moderately similar to NP_001092866.1 angiogenin-2 [Bos taurus]	similar to Cluster: Angiogenin-2; n=2; Bos taurus|Rep: Angiogenin-2 - Bos taurus (Bovine), complete
CDH10	EE835382	EE835382		Oar.10599		TC24172	0.40233	0.554646	0.888039	0.432078	0.0612547	0.093922	0.19226	0.0880323	5.869	0.00336	021030OOCX033089HT OOCX Ovis aries cDNA, mRNA sequence [EE835382]	Transcribed locus, strongly similar to NP_031691.1 cadherin-3 isoform b [Mus musculus]	Cluster: Cadherin-3; n=1; Bos taurus|Rep: Cadherin-3 - Bos taurus (Bovine), partial (25%)
TL	EE773240	EE773240		Oar.7542		TC36224	1.67849	2.75898	2.61181	2.39525	0.381429	0.57324	0.355795	0.443153	5.327	0.00128	020709OFM1023088HT OFM1 Ovis aries cDNA, mRNA sequence [EE773240]	Transcribed locus	homologue to Cluster: Putative uncharacterized protein; n=1; Oryza sativa Indica Group|Rep: Putative, partial (4%)
TL	EE866685	EE866685		Oar.117		TC31265	3.80691	3.14256	3.92222	2.06935	1.8957	1.7239	1.37405	1.5938	2.205	0.000574	020731OSTA146022HT OSTA Ovis aries cDNA, mRNA sequence [EE866685]	Transcribed locus	Cluster: Sensor protein; n=1; Vibrio vulnificus YJ016|Rep: Sensor protein - Vibrio vulnificus, partial (1%)
CCDC84	EE818479	EE818479		Oar.12340		TC37558	0.135172	0.114714	0.0728023	0.199377	0.0485681	0.0462457	0.0784248	0.0242002	2.292	0.0417	010914ONDC195027HT ONDC Ovis aries cDNA, mRNA sequence [EE818479]	Transcribed locus, strongly similar to XP_001252707.1 PREDICTED: coiled-coil domain containing 84-like isoform 1 [Bos taurus]	homologue to Cluster: hypothetical protein LOC512413; n=1; Bos taurus|Rep: hypothetical protein LOC512413 - Bos, partial (62%)
CCL25	NM_001040290	NM_001040290	NM_001040290	Oar.5778	678679	TC23819	0.308199	0.217146	0.184645	0.454948	0.0516812	0.0501408	0.0520486	0.0748928	4.101	0.00231	chemokine (C-C motif) ligand 25	Chemokine (C-C motif) ligand 25	chemokine ligand 25;chemokine CCL25; C-C motif^^chemokine (C-C motif) ligand 25
	TC24759					TC24759	0.10963	0.0859982	0.125172	0.252728	0.0434683	0.0511882	0.0484115	0.0482833	2.213	0.0125	Rep: Solute carrier family 12 member 7 - Mus musculus (Mouse), partial (12%) [TC24759]		homologue to Cluster: UPI0000F34311 related cluster; n=1; Bos taurus|Rep: unknown - Bos Taurus, partial (12%)
TL	EE748044	EE748044		Oar.13892			1.18479	1.9055	1.49032	2.45229	0.799804	0.562795	0.641339	1.01864	2.035	0.0149	020502OAPP1012021HT OAPP Ovis aries cDNA, mRNA sequence [EE748044]	Transcribed locus
PPAP2B	EE752734	EE752734		Oar.8843		TC29275	11.2815	8.58376	6.30259	4.17986	2.46453	2.44302	3.7521	2.04109	3.255	0.00473	020502OCSI1007085HT OCS1 Ovis aries cDNA, mRNA sequence [EE752734]	Transcribed locus, strongly similar to NP_003704.3 lipid phosphate phosphohydrolase 3 [Homo sapiens]	homologue to Cluster: Lipid phosphate phosphohydrolase 3; n=2; Bos taurus|Rep: Lipid phosphate phosphohydrolase, partial (89%)
TMEM132A	EE797016	EE797016		Oar.8398			0.11018	0.121386	0.0919522	0.289013	0.0325692	0.0530752	0.0443754	0.0407882	2.547	0.00081	030729OMU903006007HT OMU90 Ovis aries cDNA, mRNA sequence [EE797016]	Transcribed locus, strongly similar to NP_001095707.1 transmembrane protein 132A [Bos taurus]
PDXK	NM_001009220	NM_001009220	NM_001009220	Oar.696	443049		0.109404	0.155122	0.120019	0.220608	0.0406856	0.0525527	0.0240685	0.0537051	3.109	0.00432	pyridoxal (pyridoxine, vitamin B6) kinase	Pyridoxal (pyridoxine, vitamin B6) kinase
							0.0923448	0.14853	0.0945412	0.295844	0.0604228	0.0671694	0.0326209	0.0393514	2.282	0.0163
IFI30	EE780122	EE780122		Oar.3957		TC45370	2.5398	1.25981	1.6287	1.27322	0.729795	0.907743	0.640642	0.714259	2.337	0.0408	020709OMGB11050062HT OMGB1 Ovis aries cDNA, mRNA sequence [EE780122]	Transcribed locus, strongly similar to XP_873247.1 PREDICTED: gamma-inducible protein 30 isoform 1 [Bos taurus]	homologue to Cluster: IFI30 protein; n=1; Bos taurus|Rep: IFI30 protein - Bos taurus (Bovine), partial (84%)
COL5A2	DY509948	DY509948		Oar.5759		TC34901	0.182223	0.154325	0.0573377	0.509007	0.0136049	0.0183114	0.0271505	0.01	7.271	0.0137	sh3P0013P03_F.ab1 adult sheep fracture callus 10d Ovis aries cDNA, mRNA sequence [DY509948]	Transcribed locus, strongly similar to NP_000384.2 collagen alpha-2(V) chain preproprotein [Homo sapiens]	homologue to Cluster: PREDICTED: Bos taurus similar to procollagen alpha 2(V) (LOC538590) partial mRNA.; n=1;, partial (30%)
TL	FE027018	FE027018		Oar.16770			0.119089	0.0670723	0.0394461	0.303815	0.018535	0.0209658	0.01	0.0245847	3.87	0.0286	C0009262B01.P1KAM13F KN511 Ovis aries rectum and large colon from E. coli challenged and unchallenged animals Ovis aries cDNA clone C0009262B01 5', mRNA sequence [FE027018]	Transcribed locus
TL	CF118055	CF118055		Oar.203			0.181883	0.13099	0.106683	0.512159	0.0565513	0.0724419	0.0324536	0.0720262	2.453	0.0144	fs203.z1 fs 103-105d fetal sheep skin library Ovis aries cDNA, mRNA sequence [CF118055]	Transcribed locus
	TC36887					TC36887	0.869886	0.762906	0.59888	0.390576	0.286111	0.231317	0.451281	0.249808	2.502	0.00442	Rep: Tubulin delta chain - Canis familiaris (Dog), complete [TC36887]		homologue to Cluster: Tubulin delta chain; n=1; Canis lupus familiaris|Rep: Tubulin delta chain - Canis, complete
	TC22646					TC22646	0.672294	0.896087	0.812661	0.546623	0.373753	0.396766	0.230676	0.267385	2.549	0.00214	Rep: Hydrolethalus syndrome protein 1 homolog - Bos taurus (Bovine), complete [TC22646]		homologue to Cluster: Hydrolethalus syndrome protein 1 homolog; n=1; Bos taurus|Rep: Hydrolethalus syndrome, complete
AGA	FE021553	FE021553		Oar.12270		TC26198	2.02388	1.35709	1.73363	1.33527	0.760721	0.735845	0.935518	0.881379	2.041	0.0121	C0009253P22.P1KAM13F KN511 Ovis aries rectum and large colon from E. coli challenged and unchallenged animals Ovis aries cDNA clone C0009253P22 5', mRNA sequence [FE021553]	Transcribed locus, strongly similar to NP_001068979.1 aspartylglucosaminidase [Bos taurus]	similar to Cluster: PREDICTED: similar to N4-(beta-N-acetylglucosaminyl)-L- asparaginase;, partial (60%)
MSH3	FE032496	FE032496		Oar.15620		TC26222	0.61691	0.662732	0.783347	0.543946	0.374791	0.283669	0.304637	0.421224	2.002	0.00185	C0009479G07.P1KAM13F KN511 Ovis aries efferent gastric lymph from Teladorsagia infected sheep Ovis aries cDNA clone C0009479G07 5', mRNA sequence [FE032496]	Transcribed locus, strongly similar to NP_001095775.1 DNA mismatch repair protein Msh3 [Bos taurus]	homologue to Cluster: LOC506244 protein; n=2; Bos taurus|Rep: LOC506244 protein - Bos taurus (Bovine), partial (36%)
							6.32829	4.17193	4.06921	2.13186	1.4551	1.23654	1.86771	1.39477	3.231	0.00382
ACER3	EE850159	EE850159		Oar.10193		TC50613	0.446127	0.352866	0.411918	0.288902	0.206751	0.216059	0.123788	0.143798	2.392	0.00374	020829OSI1017089HT OSI Ovis aries cDNA, mRNA sequence [EE850159]	Transcribed locus, strongly similar to NP_060837.3 alkaline ceramidase 3 [Homo sapiens]	Cluster: MGC179542 protein; n=2; Bos taurus|Rep: MGC179542 protein - Bos taurus (Bovine), partial (38%)
	TC36596					TC36596	6.29131	3.78281	4.82072	4.08781	1.93955	2.455	2.63814	1.95374	2.183	0.0166	Rep: EGF-containing fibulin-like extracellular matrix protein 1 precursor - Mus musculus (Mouse), complete [TC36596]		homologue to Cluster: Similar to EGF-containing fibulin-like extracellular matrix protein 1; n=1; Bos taurus|Rep:, complete
RPS26	GO705292	GO705292		Oar.22108		TC31250	61.95	76.2409	66.5029	85.8464	34.2681	23.5911	28.9679	35.0963	2.258	0.000835	010731OASA029829HT OASA Ovis aries cDNA 5', mRNA sequence [GO705292]	Transcribed locus, strongly similar to NP_956319.1 ribosomal protein S26 [Danio rerio]	ribosomal protein S26;ovRPS26
CEACAM1	EE803058	EE803058		Oar.21900		TC25241	2.14909	2.24348	2.5251	1.32017	0.493484	0.830307	0.514003	0.51331	4.012	0.000577	020731ONDC217056HT ONDC Ovis aries cDNA, mRNA sequence [EE803058]	Transcribed locus, moderately similar to NP_991357.1 carcinoembryonic antigen-related cell adhesion molecule 8 [Bos taurus]	homologue to Cluster: Carcinoembryonic antigen-related cell adhesion molecule 1 isoform 3Ls; n=1; Bos taurus|Rep:, partial (16%)
							0.223002	0.342229	0.290788	0.758457	0.080872	0.150996	0.107282	0.0903847	2.694	0.00316
TL	GW998982	GW998982		Oar.13348		TC36127	363.69	613.101	453.845	474.654	110.819	86.0121	80.3158	112.432	4.838	0.00198	U_TL-090730_DS_K3_plate1c06.b1 cDNA library from sheep postnatal mammary gland Ovis aries cDNA, mRNA sequence [GW998982]	Transcribed locus	Cluster: Osteonectin; n=1; Capra hircus|Rep: Osteonectin - Capra hircus (Goat), complete
RNF216	EE773695	EE773695		Oar.15421		TC41080	0.341809	0.274712	0.389917	0.494333	0.0937193	0.127512	0.231319	0.245937	2.056	0.0473	020709OFM1015049HT OFM1 Ovis aries cDNA, mRNA sequence [EE773695]	Transcribed locus, strongly similar to XP_888323.2 PREDICTED: ring finger protein 216 isoform 3 [Bos taurus]	homologue to Cluster: TRIAD3 protein; n=1; Bos taurus|Rep: TRIAD3 protein - Bos taurus (Bovine), partial (93%)
SSR4	DY497351	DY497351		Oar.5206		TC40039	34.9691	55.5273	39.5106	32.256	19.2812	17.7492	13.4456	16.7963	2.548	0.00786	sh2P0021M14_F.ab1 adult sheep fracture callus 7d Ovis aries cDNA, mRNA sequence [DY497351]	Transcribed locus, strongly similar to NP_058895.1 translocon-associated protein subunit delta precursor [Rattus norvegicus]	homologue to Cluster: hypothetical protein LOC504438; n=1; Bos taurus|Rep: hypothetical protein LOC504438 - Bos, partial (94%)
TL	EE754935	EE754935		Oar.13628		TC32193	5.60096	6.65439	7.08954	3.95031	3.71978	3.32761	2.53228	2.83816	2.089	0.00114	020605OCS411011057HT OCS4 Ovis aries cDNA, mRNA sequence [EE754935]	Transcribed locus	Cluster: Putative uncharacterized protein precursor; n=1; Shewanella woodyi ATCC 51908|Rep:, partial (12%)
TL	FE032673	FE032673		Oar.17129			0.0687609	0.085664	0.0647668	0.485242	0.024417	0.0233213	0.0255848	0.0448538	2.551	0.00422	C0009479K08.Q1KAM13R KN511 Ovis aries efferent gastric lymph from uninfected sheep Ovis aries cDNA clone C0009479K08 3', mRNA sequence [FE032673]	Transcribed locus
TL	EE872389	EE872389		Oar.14797		TC40864	5.4441	4.61469	5.52615	3.40862	2.68509	2.42602	1.6345	3.4199	2.108	0.0119	020829OVMG1007C015HT OVMG Ovis aries cDNA, mRNA sequence [EE872389]	Transcribed locus	Cluster: Uncharacterized protein VLDLR; n=2; Homo sapiens|Rep: Uncharacterized protein VLDLR - Homo , partial (6%)
TTR	NM_001009800	NM_001009800	NM_001009800	Oar.456	443389	TC32547	0.483015	0.500717	0.239389	1.57755	0.130496	0.0334492	0.0356653	0.114477	5.954	0.0104	transthyretin	Transthyretin	transthyretin
CFI	EE747377	EE747377		Oar.4960		TC24496	0.131013	0.0957194	0.056882	0.334824	0.0113919	0.0125989	0.0766676	0.01	4.906	0.0384	020502OAPP1004044HT OAPP Ovis aries cDNA, mRNA sequence [EE747377]	Transcribed locus, strongly similar to NP_001033185.1 complement factor I [Bos taurus]	homologue to Cluster: Similar to complement factor I; n=1; Bos taurus|Rep: Similar to complement factor I - Bos, partial (92%)
FGL2	EE756749	EE756749		Oar.10495			6.45655	2.0421	2.61959	3.18821	0.680444	0.726156	1.15298	0.629447	4.208	0.0399	020731OCS411040094HT OCS4 Ovis aries cDNA, mRNA sequence [EE756749]	Transcribed locus, strongly similar to NP_001039562.1 fibroleukin precursor [Bos taurus]
USP47	EE755178	EE755178		Oar.7505			0.169819	0.0822298	0.043477	0.638915	0.01	0.01	0.01	0.01	8.468	0.0312	020731OCS411050006HT OCS4 Ovis aries cDNA, mRNA sequence [EE755178]	Transcribed locus, strongly similar to NP_060414.3 ubiquitin carboxyl-terminal hydrolase 47 [Homo sapiens]
BGLAP	NM_001040009	NM_001040009	NM_001040009	Oar.4910	677670	TC42396	0.291169	0.655431	0.575654	0.754412	0.0552126	0.121243	0.0650014	0.0964909	5.95	0.00489	bone gamma-carboxyglutamate (gla) protein	Bone gamma-carboxyglutamate (gla) protein	osteocalcin;gamma-carbooxyglutamate (gla) protein^^bone gamma-carboxyglutamate (gla) protein;osteocalcin
TL	FE022664	FE022664		Oar.7643		TC30711	4.60703	8.06214	6.0195	2.73703	2.33395	2.0871	1.73659	2.23772	2.91	0.0123	C0009255J11.P1KAM13F KN511 Ovis aries rectum and large colon from E. coli challenged and unchallenged animals Ovis aries cDNA clone C0009255J11 5', mRNA sequence [FE022664]	Transcribed locus	homologue to Cluster: Putative uncharacterized protein; n=1; Plasmodium falciparum 3D7|Rep: Putative, partial (5%)
	TC22694					TC22694	0.987412	0.852629	1.56292	1.46812	0.110835	0.208443	0.628143	0.146883	5.1	0.0165	Rep: Keratin, type II cytoskeletal 8 - Bos taurus (Bovine), complete [TC22495]		Cluster: UPF0384 protein CGI-117 homolog; n=1; Bos taurus|Rep: UPF0384 protein CGI-117 homolog -, complete
TRIOBP	FE024873	FE024873		Oar.15047			0.23899	0.569581	0.383786	1.29794	0.0653582	0.0796724	0.0498001	0.11744	5.032	0.00683	C0009258N11.Q1KAM13R KN511 Ovis aries rectum and large colon from E. coli challenged and unchallenged animals Ovis aries cDNA clone C0009258N11 3', mRNA sequence [FE024873]	Transcribed locus, strongly similar to NP_001039561.1 TRIO and F-actin-binding protein [Bos taurus]
NPM2	GT644642	GT644642		Oar.12668		TC23289	0.123278	0.106245	0.0499625	0.146125	0.0353733	0.0455062	0.0197577	0.0244112	2.925	0.0371	UMC-ooocyte_0A01-003-h04 Oocytes ooocyte Ovis aries cDNA 3', mRNA sequence [GT644642]	Transcribed locus, strongly similar to NP_001162177.1 nucleoplasmin 2 [Bos taurus]	similar to Cluster: PREDICTED: similar to nucleoplasmin 2 isoform 2; n=1; Canis lupus familiaris|Rep:, partial (70%)
RTP4	NM_001104930	NM_001104930	NM_001104930	Oar.8780	100125352		0.205062	0.198379	0.113672	0.204072	0.0357019	0.107673	0.0508608	0.0444657	3.068	0.0147	receptor (chemosensory) transporter protein 4	Receptor (chemosensory) transporter protein 4
RTP4	NM_001104930	NM_001104930	NM_001104930	Oar.8780	100125352		0.217446	0.246222	0.170831	0.1899	0.0441416	0.12905	0.0616658	0.0588909	3.101	0.01	receptor (chemosensory) transporter protein 4	Receptor (chemosensory) transporter protein 4
TL	EE761258	EE761258		Oar.15298			0.189946	0.144411	0.119005	0.380631	0.082207	0.0730688	0.0473996	0.0729546	2.197	0.00935	021030OD15L041050HT OD15L Ovis aries cDNA, mRNA sequence [EE761258]	Transcribed locus
	TC25593					TC25593	5.01393	1.57483	1.36256	1.55883	0.01	0.382642	0.466193	0.01	33.97	0.0406	Rep: Lumican precursor - Bos taurus (Bovine), complete [TC25593]		homologue to Cluster: Lumican precursor; n=1; Bos taurus|Rep: Lumican precursor - Bos taurus (Bovine), complete
							0.903638	0.302429	0.424504	2.96225	0.0364394	0.090219	0.197372	0.0450903	6.631	0.0129
	TC51275					TC51275	0.218175	0.964094	0.366824	0.534816	0.0185613	0.0185709	0.0519823	0.0433199	14.34	0.00927	Rep: suprabasin - Bos Taurus, partial (83%) [TC51275]		homologue to Cluster: suprabasin; n=1; Bos taurus|Rep: suprabasin - Bos Taurus, partial (82%)
							0.751535	0.365499	0.447582	2.96685	0.0381356	0.0879084	0.218343	0.0437684	6.609	0.0114
OAS1	GT874749	GT874749		Oar.9304		TC24543	0.357013	0.157323	0.13569	0.531431	0.0545064	0.0922769	0.0696001	0.0493054	3.053	0.0466	UMC-ocld13n_0A01-008-d10 Day 13 (non-pregnant) corpus luteum ocld13n Ovis aries cDNA 3', mRNA sequence [GT874749]	Transcribed locus, moderately similar to NP_001035696.1 2',5'-oligoadenylate synthetase 1 [Bos taurus]	similar to Cluster: 2' 5'-oligoadenylate synthetase 1 40/46kDa; n=1; Bos taurus|Rep: 2' 5'-oligoadenylate, complete
PPA1	EE778111	EE778111		Oar.9350			0.131513	0.0856074	0.116205	0.131992	0.01	0.0439603	0.01	0.01	7.553	0.00837	020502OMGB11018026HT OMGB1 Ovis aries cDNA, mRNA sequence [EE778111]	Transcribed locus, strongly similar to NP_080714.2 inorganic pyrophosphatase [Mus musculus]
MX1	NM_001009753	NM_001009753	NM_001009753	Oar.62	443146	TC22405	0.937582	2.42509	1.16296	2.94392	0.275031	0.45757	0.517709	0.354685	3.547	0.0297	myxovirus (influenza virus) resistance 1, interferon-inducible protein p78 (mouse)	Myxovirus (influenza virus) resistance 1, interferon-inducible protein p78 (mouse)	Mx1;GTP-binding protein; antiviral; interferon induced
	TC45414					TC45414	15.6371	24.5819	22.742	22.7598	3.78987	4.96082	6.73825	4.04332	4.33	0.000827			similar to Cluster: Putative uncharacterized protein; n=1; Phaeosphaeria nodorum|Rep: Putative uncharacterized , partial (2%)
TL	EE821946	EE821946		Oar.9537		TC51731	0.0905793	0.111807	0.0811217	0.137752	0.0327423	0.0451511	0.0469251	0.0323616	2.42	0.00146	020605ONLN079082HT ONLN Ovis aries cDNA, mRNA sequence [EE821946]	Transcribed locus	similar to Cluster: PREDICTED: similar to PABP1-dependent poly A-specific ribonuclease subunit PAN3; n=1;, partial (2%)
TL	EE757552	EE757552		Oar.8550			0.904178	0.514602	0.554902	0.991482	0.351584	0.251653	0.304015	0.359635	2.03	0.0386	020605OCS411029020HT OCS4 Ovis aries cDNA, mRNA sequence [EE757552]	Transcribed locus
ENO3	EE777293	EE777293		Oar.14133		TC24813	3.22415	3.78734	2.57367	1.59707	0.746612	0.767935	0.77295	0.747227	4.16	0.00586	030729OM1351006048HT OM135 Ovis aries cDNA, mRNA sequence [EE777293]	Transcribed locus, strongly similar to NP_001180432.1 beta-enolase isoform 2 [Homo sapiens]	Cluster: Beta-enolase; n=1; Bos taurus|Rep: Beta-enolase - Bos taurus (Bovine), complete
XCR1	EE822492	EE822492		Oar.12560		TC22590	0.190153	0.118944	0.108497	0.235299	0.0357021	0.0478688	0.0303422	0.0611274	3.197	0.0054	020605ONLN124064HT ONLN Ovis aries cDNA, mRNA sequence [EE822492]	Transcribed locus, strongly similar to XP_875303.1 PREDICTED: XC chemokine receptor 1-like [Bos taurus]	homologue to Cluster: PREDICTED: similar to chemokine (C motif) receptor 1; n=1; Bos taurus|Rep: PREDICTED:, complete
							3.38114	3.15664	1.84179	1.55561	0.75609	2.1673	0.506802	0.835545	2.957	0.0328
ITGAV	NM_001113771	NM_001113771	NM_001113771	Oar.833	443143	TC22315	0.919096	0.990419	1.05179	0.478993	0.515826	0.394849	0.372023	0.472764	2.266	0.000454	integrin, alpha V (vitronectin receptor, alpha polypeptide, antigen CD51)	Integrin, alpha V (vitronectin receptor, alpha polypeptide, antigen CD51)	integrin subunit alphaV;membrane protein^^integrin, alpha V (vitronectin receptor, alpha polypeptide, antigen CD51);integrin alpha V
	TC32698					TC32698	0.168124	0.137982	0.0993163	0.597367	0.0471612	0.0558308	0.0663552	0.0771371	2.18	0.0156	Rep: Poly (ADP-ribose) polymerase family, member 10 - Homo sapiens (Human), partial (30%) [TC32698]		homologue to Cluster: PREDICTED: similar to Poly [ADP-ribose] polymerase 10 (PARP-10); n=1; Bos taurus|Rep:, partial (38%)
RPL7A	EE824998	EE824998		Oar.13056		TC33690	0.15474	0.114745	0.13352	0.226698	0.0315593	0.035389	0.10088	0.0347001	2.999	0.0231	020605ONLN130068HT ONLN Ovis aries cDNA, mRNA sequence [EE824998]	Transcribed locus, strongly similar to NP_001004379.1 60S ribosomal protein L7a [Gallus gallus]	homologue to Cluster: PREDICTED: similar to L7a protein; n=1; Pan troglodytes|Rep: PREDICTED: similar to L7a, partial (71%)
	TC25182					TC25182	9.75069	20.2548	13.3973	7.38605	4.64067	2.98431	2.53458	4.84064	3.831	0.00688	Rep: Ectonucleotide pyrophosphatase/phosphodiesterase family member 2 precursor - Bos taurus (Bovine), partial (64%) [TC25182]		homologue to Cluster: Ectonucleotide pyrophosphatase/phosphodiesterase family member 2 precursor; n=2; Bos, partial (63%)
SULT1A1	EE746703	EE746703		Oar.4920			2.998	5.20452	4.83583	5.33277	1.62388	1.97801	3.54073	1.59605	2.047	0.0379	020709OAPP1037030HT OAPP Ovis aries cDNA, mRNA sequence [EE746703]	Transcribed locus, strongly similar to NP_803487.1 sulfotransferase 1A1 [Bos taurus]
	TC36576					TC36576	0.770418	0.695048	0.593509	0.525163	0.287501	0.20975	0.33371	0.324048	2.401	0.00118			Cluster: UPI0000614413 related cluster; n=1; Bos taurus|Rep: unknown - Bos Taurus, partial (18%)
TL	CD289197	CD289197		Oar.38			0.194444	0.425321	0.390489	0.740906	0.127121	0.16495	0.0837046	0.130476	2.589	0.0391	9_G18.abd POE14_(Day_14_pregnant_ovine_endometrium) Ovis aries cDNA, mRNA sequence [CD289197]	Transcribed locus
ECE2	EE821092	EE821092		Oar.8813		TC28468	0.431488	0.548219	0.44379	0.373714	0.204896	0.225163	0.116655	0.197851	2.611	0.00352	020731ONDC235064HT ONDC Ovis aries cDNA, mRNA sequence [EE821092]	Transcribed locus, strongly similar to NP_776471.2 endothelin-converting enzyme 2 isoform 2a-1 [Bos taurus]	homologue to Cluster: Isoform 5 of Q10711 ; n=1; Bos taurus|Rep: Isoform 5 of Q10711 - Bos taurus (Bovine), partial (95%)
	TC25849					TC25849	4.9512	8.74717	5.75617	7.34903	2.66978	2.70003	3.50749	2.71532	2.186	0.0308	Rep: glycophorin C - Bos Taurus, partial (98%) [TC25849]		similar to Cluster: glycophorin C; n=1; Bos taurus|Rep: glycophorin C - Bos Taurus, partial (97%)
							0.203995	0.264296	0.214483	0.45318	0.117646	0.112383	0.0833257	0.111043	2.15	0.0012
							0.193763	0.138103	0.0801517	0.526629	0.0377435	0.0401601	0.0395117	0.0615408	2.943	0.0354
							222.066	429.613	298.617	296.73	78.2299	82.3174	75.4574	87.9499	3.777	0.0176
DBI	GT878408	GT878408		Oar.4409		TC36974	11.8116	16.8984	11.0936	12.9306	6.69499	6.50023	4.83739	6.54344	2.139	0.0117	UMC-ocond16_0A01-010-b02 Day 16 Conceptus long ocond16 Ovis aries cDNA 3', mRNA sequence [GT878408]	Transcribed locus, strongly similar to NP_001106792.1 acyl-CoA-binding protein [Bos taurus]	homologue to Cluster: Acyl-CoA-binding protein; n=2; Bos taurus|Rep: Acyl-CoA-binding protein - Bos taurus, complete
NMRAL1	GT874261	GT874261		Oar.7669		TC30049	1.69754	4.43265	3.31288	2.39498	0.825326	1.40306	0.806664	0.827363	3.116	0.0385	UMC-ocld13n_0A01-002-e12 Day 13 (non-pregnant) corpus luteum ocld13n Ovis aries cDNA 3', mRNA sequence [GT874261]	Transcribed locus, strongly similar to NP_001069500.1 nmrA-like family domain-containing protein 1 [Bos taurus]	homologue to Cluster: NmrA-like family domain-containing protein 1; n=1; Bos taurus|Rep: NmrA-like family, partial (73%)
							0.23404	0.258775	0.286233	0.149525	0.124391	0.117661	0.1132	0.13447	2.118	0.000715
TL	EE854896	EE854896		Oar.8845		TC34977	27.0773	58.6638	38.4815	20.8489	12.2649	15.9823	9.28768	11.126	3.302	0.0172	020731OSTA172043HT OSTA Ovis aries cDNA, mRNA sequence [EE854896]	Transcribed locus	homologue to Cluster: PREDICTED: similar to Coiled-coil domain containing protein 3 precursor; n=1; Canis lupus, partial (70%)
VHNF1	GT879566	GT879566		Oar.891	443198	TC28121	0.126007	0.101622	0.0785075	0.417562	0.0422684	0.0505974	0.0269272	0.0583604	2.34	0.0112	HNF-1 beta	HNF-1 beta	HNF-1 beta
TL	DY504926	DY504926		Oar.3645		TC51180	0.589799	1.48437	1.09448	0.218714	0.263681	0.57801	0.470548	0.279753	2.62	0.0463	sh2P0052A11_F.ab1 adult sheep fracture callus 7d Ovis aries cDNA, mRNA sequence [DY504926]	Transcribed locus	Cluster: Carboxy-terminal domain RNA polymerase II polypeptide A small phosphatase 1; n=2; Mus, partial (26%)
C16H1orf93	EE781069	EE781069		Oar.8594		TC25314	5.69556	13.0222	8.02967	8.73243	2.97208	3.63265	2.41222	2.65551	2.917	0.034	020709OMGB11040003HT OMGB1 Ovis aries cDNA, mRNA sequence [EE781069]	Transcribed locus, strongly similar to NP_001035688.1 hypothetical protein LOC617001 [Bos taurus]	homologue to Cluster: Putative uncharacterized protein MGC26818; n=1; Bos taurus|Rep: Putative uncharacterized, complete
LHB	NM_001009380	NM_001009380	NM_001009380	Oar.442	443395	TC36513	0.151757	0.157549	0.160836	0.16536	0.0367383	0.0929245	0.0330976	0.0478477	3.249	0.0145	luteinizing hormone beta polypeptide	Luteinizing hormone beta polypeptide	luteinizing hormone beta subunit;LHbeta; leutenising hormone beta; Lutropin subunit beta
TL	FE037764	FE037764		Oar.15363			0.119281	0.120921	0.114921	0.39854	0.056869	0.0746597	0.0415702	0.0586988	2.086	0.00819	C0009486N08.Q1KM13R KN511 Ovis aries abomasal mucosa (gastric fold) from Teladorsagia infected sheep Ovis aries cDNA clone C0009486N08 3', mRNA sequence [FE037764]	Transcribed locus
TL	FE036051	FE036051		Oar.17244			0.228829	0.189596	0.155349	0.953242	0.104172	0.0830009	0.0412496	0.0850808	2.545	0.0124	C0009484G15.Q1KM13R KN511 Ovis aries efferent gastric lymph from uninfected sheep Ovis aries cDNA clone C0009484G15 3', mRNA sequence [FE036051]	Transcribed locus
FBLN2	DY492463	DY492463		Oar.6620		TC42496	0.251463	0.457449	0.2692	0.738661	0.123706	0.224805	0.0783524	0.144323	2.358	0.0311	sh2P0006E05_F.ab1 adult sheep fracture callus 7d Ovis aries cDNA, mRNA sequence [DY492463]	Transcribed locus, strongly similar to XP_002697177.1 PREDICTED: fibulin 5-like [Bos taurus]	homologue to Cluster: PREDICTED: similar to fibulin 2 precursor ; n=2; Bos taurus|Rep: PREDICTED: similar to, partial (29%)
TL	FE029666	FE029666		Oar.16965		TC44446	0.108122	0.20832	0.0904694	0.369038	0.0322916	0.0479493	0.0324349	0.0382393	3.406	0.0283	C0009265N24.P1KAM13F KN511 Ovis aries rectum and large colon from E. coli challenged and unchallenged animals Ovis aries cDNA clone C0009265N24 5', mRNA sequence [FE029666]	Transcribed locus	similar to Cluster: Reverse transcriptase-like; n=1; Bos taurus|Rep: Reverse transcriptase-like - Bos taurus, partial (17%)
CRABP1	EE851359	EE851359		Oar.5219			1.61338	0.536846	0.630691	0.794851	0.0126844	0.0520027	0.01	0.01	51.01	0.000676	021030OSPA1018003HT OSPA Ovis aries cDNA, mRNA sequence [EE851359]	Transcribed locus, strongly similar to NP_038524.1 cellular retinoic acid-binding protein 1 [Mus musculus]
TL	GT643661	GT643661		Oar.13612		TC29922	7.45633	7.7286	9.57534	9.19624	0.0571371	0.226462	0.29285	0.122686	55.86	0.00113	UMC-od35pl_0A01-002-g07 Day 35 placenta od35pl Ovis aries cDNA 3', mRNA sequence [GT643661]	Transcribed locus	similar to Cluster: H19 imprinted maternally expressed untranslated mRNA (H19) on chromosome 11; n=1; Homo, partial (18%)
ALDOA	EE756496	EE756496		Oar.713		TC42810	58.7438	162.464	122.28	145.551	0.872542	2.99599	1.82584	1.27556	67.02	0.000262	020322OCS412004086HT OCS4 Ovis aries cDNA, mRNA sequence [EE756496]	H19 mRNA, partial sequence	homologue to Cluster: PREDICTED: hypothetical protein; n=1; Bos taurus|Rep: PREDICTED: hypothetical protein -, partial (97%)
IGF2	NM_001009311	NM_001009311	NM_001009311	Oar.376	443325	TC28413	39.425	31.9411	44.9777	127.327	1.28613	2.91852	5.95464	2.14044	14.6	0.00214	insulin-like growth factor 2 (somatomedin A)	Insulin-like growth factor 2 (somatomedin A)	insulin-like growth factor II^^precursor polypeptide (AA -24 to 155)
PRSS35	DY521898	DY521898		Oar.13418		TC41347	0.224982	0.113923	0.130064	0.0828724	0.01	0.069348	0.0373696	0.0192604	5.62	0.0185	sh3P0051L03_F.ab1 adult sheep fracture callus 10d Ovis aries cDNA, mRNA sequence [DY521898]	Transcribed locus, strongly similar to NP_001030534.3 inactive serine protease 35 precursor [Bos taurus]	homologue to Cluster: Inactive serine protease 35 precursor; n=1; Bos taurus|Rep: Inactive serine protease 35, partial (37%)
EBI3	EE824867	EE824867		Oar.6820		TC28360	0.119277	0.0484295	0.0895027	0.0994105	0.01	0.01	0.0188808	0.01	6.847	0.00578	020605ONLN023079HT ONLN Ovis aries cDNA, mRNA sequence [EE824867]	Transcribed locus, strongly similar to NP_001093835.1 interleukin-27 subunit beta [Bos taurus]	homologue to Cluster: LOC514933 protein; n=2; Bos taurus|Rep: LOC514933 protein - Bos taurus (Bovine), complete
EMID1	DY510920	DY510920		Oar.5515		TC43279	0.0703095	0.0448916	0.0519768	0.182987	0.01	0.025322	0.01	0.01	4.34	0.00367	sh3P0016O10_F.ab1 adult sheep fracture callus 10d Ovis aries cDNA, mRNA sequence [DY510920]	Transcribed locus, strongly similar to NP_001095337.1 EMI domain-containing protein 1 [Bos taurus]	homologue to Cluster: EMID1 protein; n=1; Bos taurus|Rep: EMID1 protein - Bos taurus (Bovine), partial (59%)
TL	EE804227	EE804227		Oar.12267		TC43221	0.200366	0.101713	0.047971	0.576441	0.01	0.01	0.01	0.01	9.925	0.0298	020731ONDC239057HT ONDC Ovis aries cDNA, mRNA sequence [EE804227]	Transcribed locus	similar to Cluster: PREDICTED: similar to haploid germ cell-specific nuclear protein kinase; n=1; Gallus, partial (2%)
ORM1	EE770225	EE770225		Oar.11063		TC28511	0.117371	0.284697	0.176897	0.179295	0.01	0.01	0.0168013	0.0215225	13.11	0.00125	020605OFLV1008072HT OFLV Ovis aries cDNA, mRNA sequence [EE770225]	Transcribed locus, strongly similar to NP_001035592.1 alpha-1-acid glycoprotein precursor [Bos taurus]	homologue to Cluster: Alpha 1 acid glycoprotein; n=1; Capra hircus|Rep: Alpha 1 acid glycoprotein - Capra hircus , complete
IGFBP3	EU616622	EU616622		Oar.9096	100286737	TC23435	1.73759	1.46919	2.12493	5.47412	0.030062	0.0532157	1.10432	0.0541418	17.77	0.0375	insulin-like growth factor binding protein 3	Insulin-like growth factor binding protein 3	insulin-like growth factor binding protein 3
IGFBP3	EU616622	EU616622		Oar.9096	100286737	TC23435	2.43977	2.28117	3.40903	7.58175	0.069113	0.104866	1.89433	0.0994908	13.87	0.0399	insulin-like growth factor binding protein 3	Insulin-like growth factor binding protein 3	insulin-like growth factor binding protein 3
TL	FE033554	FE033554		Oar.17168			0.051215	0.0319588	0.0284986	0.159765	0.01	0.0247152	0.0154006	0.0186617	2.205	0.03	C0009480N24.Q1KM13R KN511 Ovis aries rectum and large colon from E. coli challenged and unchallenged animals Ovis aries cDNA clone C0009480N24 3', mRNA sequence [FE033554]	Transcribed locus
TPPP3	EE775076	EE775076		Oar.4858		TC29933	1.48881	1.92673	1.54246	3.43951	0.221441	0.244946	0.133557	0.139174	9.213	0.000136	030729OM1351006036HT OM135 Ovis aries cDNA, mRNA sequence [EE775076]	Transcribed locus, strongly similar to NP_001009639.1 tubulin polymerization-promoting protein family member 3 [Rattus norvegicus]	homologue to Cluster: Tubulin polymerization-promoting protein family member 3; n=1; Bos taurus|Rep: Tubulin, complete
COL12A1	GW998865	GW998865		Oar.5757		TC29222	2.88744	2.76179	3.59096	1.37073	1.49928	1.69548	0.648259	1.37931	2.492	0.0189	U_TL-090730_DS_K2_plate2m07.b3 cDNA library from sheep postnatal mammary gland Ovis aries cDNA, mRNA sequence [GW998865]	Transcribed locus, moderately similar to XP_002690074.1 PREDICTED: collagen, type XII, alpha 1 [Bos taurus]	homologue to Cluster: Type XII collagen NC1 domain long type splicing isoform; n=1; Bos taurus|Rep: Type XII, partial (26%)
TL	EE753750	EE753750		Oar.10427		TC30259	0.112353	0.0805744	0.0481703	0.243541	0.01	0.01	0.01	0.01	7.583	0.0138	020605OCS411021056HT OCS4 Ovis aries cDNA, mRNA sequence [EE753750]	Transcribed locus
	TC25710					TC25710	0.369761	0.126542	0.211498	0.563626	0.0128212	0.0417549	0.147536	0.0128238	6.768	0.0394	Rep: LevF (Phosphotransferase system (PTS) fructose-specific enzyme IIC component) - Bacillus licheniformis (strain DSM 13 / ATCC 14580), partial (8%) [TC25710]		similar to Cluster: LevF (Phosphotransferase system (PTS) fructose-specific enzyme IIC component); n=1;, partial (7%)
TL	EE807721	EE807721		Oar.12362		TC35061	0.172048	0.0728542	0.0877679	0.497406	0.0244644	0.0358793	0.0174208	0.0367504	3.77	0.0157	010716ONDC030019HT ONDC Ovis aries cDNA, mRNA sequence [EE807721]	Transcribed locus	homologue to Cluster: PREDICTED: similar to beta-interferon gene positive-regulatory domain I binding factor; n=, partial (42%)
TL	EE751780	EE751780		Oar.15136		TC40330	0.171089	0.133347	0.116495	0.337738	0.0514128	0.0475269	0.0362606	0.0509025	3.006	0.00148	020502OCSI1033037HT OCS1 Ovis aries cDNA, mRNA sequence [EE751780]	Transcribed locus	similar to Cluster: Candida glabrata strain CBS138 chromosome L complete sequence; n=1; Candida glabrata|Rep:, partial (3%)
	TC34766					TC34766	0.282736	0.12627	0.158088	0.129329	0.0296719	0.0447268	0.0566764	0.0291556	4.627	0.00747	Rep: GALGT protein - Bos taurus (Bovine), partial (65%) [TC34766]		homologue to Cluster: GALGT protein; n=1; Bos taurus|Rep: GALGT protein - Bos taurus (Bovine), partial (64%)
CHD7	FE023144	FE023144		Oar.15885		TC32504	0.16726	0.130994	0.233182	0.386853	0.019241	0.0598147	0.0386996	0.0370332	4.806	0.00294	C0009256E18.P1KAM13F KN511 Ovis aries efferent gastric lymph from uninfected sheep Ovis aries cDNA clone C0009256E18 5', mRNA sequence [FE023144]	Transcribed locus, strongly similar to XP_002692716.1 PREDICTED: kismet-like [Bos taurus]	similar to Cluster: Putative uncharacterized protein PFD1045w; n=1; Plasmodium falciparum 3D7|Rep: Putative, partial (4%)
SHROOM3	EE836445	EE836445		Oar.15920		TC26709	0.109759	0.0653774	0.100295	0.1466	0.01	0.01	0.0433948	0.0121439	5.915	0.00965	021030OOCX035031HT OOCX Ovis aries cDNA, mRNA sequence [EE836445]	Transcribed locus, moderately similar to NP_065910.3 protein Shroom3 [Homo sapiens]	homologue to Cluster: PREDICTED: Bos taurus hypothetical LOC514577 (LOC514577) mRNA.; n=1; Bos taurus|Rep:, partial (10%)
TL	EE750398	EE750398		Oar.8988			1.65297	2.12029	1.52809	1.21029	0.587608	0.778813	0.495266	0.652833	2.821	0.000821	020709OAPP1059031HT OAPP Ovis aries cDNA, mRNA sequence [EE750398]	Transcribed locus
CHGA	EE746974	EE746974		Oar.9811			0.0844001	0.0483542	0.043067	0.240861	0.01	0.0167246	0.01	0.0111615	4.792	0.00519	020502OAPP1022095HT OAPP Ovis aries cDNA, mRNA sequence [EE746974]	Transcribed locus, strongly similar to NP_851348.1 chromogranin-A [Bos taurus]
LY6E	GT877764	GT877764		Oar.4845		TC27824	1.04403	0.731731	0.253328	2.41451	0.0670393	0.237093	0.0566849	0.0825778	6.228	0.026	UMC-ocond16_0A01-002-h02 Day 16 Conceptus long ocond16 Ovis aries cDNA 3', mRNA sequence [GT877764]	Transcribed locus, strongly similar to NP_001039535.1 lymphocyte antigen 6E [Bos taurus]	homologue to Cluster: Similar to Lymphocyte antigen Ly-6E; n=1; Bos taurus|Rep: Similar to Lymphocyte antigen, complete
MYL6B	EE796097	EE796097		Oar.5079		TC24626	0.455977	0.461836	0.329809	0.865164	0.152276	0.136477	0.0767426	0.164119	3.232	0.00267	030729OMU902014030HT OMU90 Ovis aries cDNA, mRNA sequence [EE796097]	Transcribed locus, strongly similar to NP_001069181.1 myosin light chain 6B [Bos taurus]	homologue to Cluster: Similar to Myosin light chain 1 slow-twitch muscle A isoform; n=1; Bos taurus|Rep:, complete
DCN	NM_001009218	NM_001009218	NM_001009218	Oar.718	443048	TC48802	62.2428	23.0335	29.7143	57.4852	8.73913	12.9381	17.5808	9.79576	2.957	0.0465	decorin	Decorin	Cluster: Decorin precursor; n=1; Bos taurus|Rep: Decorin precursor - Bos taurus (Bovine), partial (32%)
TL	EE791727	EE791727		Oar.11880			1.39042	2.0159	1.49298	2.22368	0.366952	0.542111	0.601059	0.544199	3.191	0.000937	020605OML22010050HT OML2 Ovis aries cDNA, mRNA sequence [EE791727]	Transcribed locus
TL	GT873497	GT873497		Oar.3262		TC39941	0.16071	0.205749	0.232953	0.532369	0.01	0.0260914	0.0740545	0.0123977	8.927	0.0142	UMC-o1wmhyp_0A01-001-g08 Neonatal (1wk) male hypothalamus o1wmhyp Ovis aries cDNA 3', mRNA sequence [GT873497]	Transcribed locus	homologue to Cluster: Glutathione reductase; n=1; Debaryomyces hansenii|Rep: Glutathione reductase -, partial (3%)
LEF1	EE817642	EE817642		Oar.8601		TC44714	0.115908	0.0714277	0.0804551	0.203694	0.0200304	0.0400696	0.0231314	0.0132076	3.925	0.0046	020731ONDC272011HT ONDC Ovis aries cDNA, mRNA sequence [EE817642]	Transcribed locus, strongly similar to NP_057353.1 lymphoid enhancer-binding factor 1 isoform 1 [Homo sapiens]	homologue to Cluster: PREDICTED: lymphoid enhancer binding factor-1 isoform 2; n=1; Pan troglodytes|Rep:, partial (47%)
TL	EE796409	EE796409		Oar.11389			0.324616	0.258542	0.228472	0.560899	0.0794251	0.153795	0.0886427	0.0760566	2.81	0.00356	030729OMU902017062HT OMU90 Ovis aries cDNA, mRNA sequence [EE796409]	Transcribed locus
CYBA	GW997016	GW997016		Oar.7044	100135693	TC41754	4.02418	2.69652	2.77338	1.99812	0.413184	0.553181	1.07846	0.512346	5.218	0.00134	cytochrome b-245, alpha polypeptide	Cytochrome b-245, alpha polypeptide	cytochrome b-245 alpha polypeptide;NADPH oxidase^^cytochrome b-245 alpha polypeptide;p22-phox
DBN1	EE769927	EE769927		Oar.7305		TC36124	4.25386	9.15498	5.13278	5.38913	1.24835	3.28713	1.51509	1.68337	3.251	0.0151	020605OFLV1006042HT OFLV Ovis aries cDNA, mRNA sequence [EE769927]	Transcribed locus, strongly similar to NP_001039382.1 drebrin [Bos taurus]	Cluster: Drebrin 1; n=1; Bos taurus|Rep: Drebrin 1 - Bos taurus (Bovine), partial (45%)
TL	GO743547	GO743547		Oar.15655		TC41459	5.26989	7.39237	4.52539	3.10809	1.06318	1.65473	1.50026	1.45158	4.008	0.00192	010715OFBB027640HT OFBB Ovis aries cDNA 5', mRNA sequence [GO743547]	Transcribed locus	similar to Cluster: Galactoside O-acetyltransferase; n=1; Oenococcus oeni PSU-1|Rep: Galactoside, partial (10%)
CYBA	GW997016	GW997016		Oar.7044	100135693	TC41754	3.44793	2.35663	2.47489	1.84015	0.392219	0.499406	1.00769	0.462578	4.947	0.00164	cytochrome b-245, alpha polypeptide	Cytochrome b-245, alpha polypeptide	cytochrome b-245 alpha polypeptide;NADPH oxidase^^cytochrome b-245 alpha polypeptide;p22-phox
TL	EE772353	EE772353		Oar.6497		TC26189	8.56511	14.7356	10.7141	7.87813	2.38778	2.80398	1.39635	2.05648	5.281	0.000798	020527OFM1005013HT OFM1 Ovis aries cDNA, mRNA sequence [EE772353]	Transcribed locus	similar to Cluster: ACR207Wp; n=1; Eremothecium gossypii|Rep: ACR207Wp - Ashbya gossypii (Yeast), partial (3%)
CHP2	FE021339	FE021339		Oar.15121		TC29086	0.52121	0.299367	0.430628	0.983709	0.0185209	0.0505202	0.143714	0.0245384	9.539	0.0115	C0009253K21.P1KAM13F KN511 Ovis aries rectum and large colon from E. coli challenged and unchallenged animals Ovis aries cDNA clone C0009253K21 5', mRNA sequence [FE021339]	Transcribed locus, strongly similar to XP_002698044.1 PREDICTED: hepatocellular carcinoma antigen gene 520-like [Bos taurus]	homologue to Cluster: PREDICTED: similar to hepatocellular carcinoma antigen gene 520; n=1; Bos taurus|Rep:, complete
TL	FE027871	FE027871		Oar.16834			8.0716	12.8933	8.69606	7.62251	2.52976	3.03969	1.18336	1.94813	4.714	0.00173	C0009263E11.P1KAM13F KN511 Ovis aries abomasal mucosa (gastric fold) from Teladorsagia infected sheep Ovis aries cDNA clone C0009263E11 5', mRNA sequence [FE027871]	Transcribed locus
TL	EE770529	EE770529		Oar.4240		TC45257	29.972	44.4091	32.2116	11.9509	14.3451	18.4266	10.1001	14.3512	2.502	0.0035	020605OFLV1013078HT OFLV Ovis aries cDNA, mRNA sequence [EE770529]	Transcribed locus	similar to Cluster: PREDICTED: Son of sevenless homolog 2; n=1; Mus musculus|Rep: PREDICTED: Son of sevenless, partial (0%)
ANGPTL4	EE831575	EE831575		Oar.5641		TC44162	0.0761129	0.0559425	0.0897989	0.161106	0.01	0.01	0.0516559	0.01	4.814	0.0259	020605ONLN095047HT ONLN Ovis aries cDNA, mRNA sequence [EE831575]	Transcribed locus, strongly similar to NP_001039508.1 angiopoietin-related protein 4 precursor [Bos taurus]	homologue to Cluster: Angiopoietin-related protein 4 precursor; n=1; Bos taurus|Rep: Angiopoietin-related, complete
GSTT1	EE770292	EE770292		Oar.11235		TC32196	1.78445	4.04137	2.35457	0.974629	0.150374	0.333863	0.17586	0.169628	13.07	0.00099	020605OFLV1008045HT OFLV Ovis aries cDNA, mRNA sequence [EE770292]	Transcribed locus, strongly similar to NP_001039697.1 glutathione S-transferase theta-1 [Bos taurus]	homologue to Cluster: Glutathione S-transferase theta-1; n=1; Bos taurus|Rep: Glutathione S-transferase theta-1, complete
TL	DY492500	DY492500		Oar.4080			0.195537	0.273361	0.154735	0.438545	0.0597245	0.0789813	0.0158485	0.0627137	4.346	0.0204	sh2P0006G01_F.ab1 adult sheep fracture callus 7d Ovis aries cDNA, mRNA sequence [DY492500]	Transcribed locus
TL	EE815266	EE815266		Oar.11985			1.96109	2.83317	1.82043	2.49339	0.614807	0.782129	0.613568	0.648354	3.27	0.00586	020731ONDC253066HT ONDC Ovis aries cDNA, mRNA sequence [EE815266]	Transcribed locus
TL	FE023901	FE023901		Oar.6447		TC25877	5.03462	4.05216	4.8757	1.16555	2.08035	0.9119	1.52628	1.55014	3.183	0.00366	C0009257G21.P1KAM13F KN511 Ovis aries gastric lymph node from Teladorsagia infected sheep Ovis aries cDNA clone C0009257G21 5', mRNA sequence [FE023901]	Transcribed locus	homologue to Cluster: WNK lysine deficient protein kinase 2; n=2; Homo sapiens|Rep: WNK lysine deficient protein , partial (0%)
FYN	EE849843	EE849843		Oar.8248		TC34296	3.24003	2.79243	3.11045	3.31126	0.62045	1.12395	0.83185	0.911998	3.567	0.000881	020829OSI1008091HT OSI Ovis aries cDNA, mRNA sequence [EE849843]	Transcribed locus, strongly similar to NP_001025140.1 tyrosine-protein kinase Fyn [Danio rerio]	Cluster: Proto-oncogene tyrosine-protein kinase Fyn; n=1; Bos taurus|Rep: Proto-oncogene, partial (46%)
DLL4	DY504356	DY504356		Oar.4692		TC48976	0.178257	0.0723212	0.168511	0.304614	0.01	0.01	0.0469081	0.01	8.8	0.00654	sh2P0050D11_F.ab1 adult sheep fracture callus 7d Ovis aries cDNA, mRNA sequence [DY504356]	Transcribed locus, strongly similar to NP_001069247.1 delta-like protein 4 [Bos taurus]	homologue to Cluster: PREDICTED: similar to KIAA0828 protein isoform 2; n=2; Equus caballus|Rep: PREDICTED:, partial (30%)
TFAP2A	NM_001009745	NM_001009745	NM_001009745	Oar.827	443109	TC44953	0.0638152	0.0936198	0.133573	0.073881	0.01	0.0187663	0.01	0.01	7.925	0.00148	transcription factor AP-2 alpha (activating enhancer binding protein 2 alpha)	Transcription factor AP-2 alpha (activating enhancer binding protein 2 alpha)	activator protein 2
IGFBP5	NM_001129733	NM_001129733	NM_001129733	Oar.805	443133	NP13107199	0.549734	0.664991	0.624003	0.323371	0.0826583	0.218285	0.0928637	0.0881989	5.542	0.00367	insulin-like growth factor binding protein 5	Insulin-like growth factor binding protein 5
SSBP4	DY496018	DY496018		Oar.8503			5.57555	8.70792	5.69185	9.01763	1.42628	1.69374	1.20022	1.84	4.286	0.00167	sh2P0017L06_F.ab1 adult sheep fracture callus 7d Ovis aries cDNA, mRNA sequence [DY496018]	Transcribed locus, strongly similar to NP_001009998.1 single-stranded DNA-binding protein 4 isoform b [Homo sapiens]
MYBL2	EE824479	EE824479		Oar.8777		TC35521	0.707591	0.51543	0.707288	0.677707	0.11532	0.131084	0.199355	0.198794	4.069	0.000526	020605ONLN105087HT ONLN Ovis aries cDNA, mRNA sequence [EE824479]	Transcribed locus, strongly similar to NP_001068916.1 myb-related protein B [Bos taurus]	homologue to Cluster: Similar to Myb-related protein B; n=1; Bos taurus|Rep: Similar to Myb-related protein B -, partial (53%)
ITPR3	EE802204	EE802204		Oar.11769		TC45204	0.243166	0.179015	0.323048	0.802338	0.0109843	0.0410832	0.106637	0.019534	7.752	0.0199	020731ONDC233046HT ONDC Ovis aries cDNA, mRNA sequence [EE802204]	Transcribed locus, strongly similar to NP_037270.1 inositol 1,4,5-trisphosphate receptor type 3 [Rattus norvegicus]	homologue to Cluster: Inositol 1 4 5-trisphosphate receptor type 3, partial (17%)
RECQL4	EE815321	EE815321		Oar.9682		TC48862	0.205501	0.335596	0.349865	0.804503	0.10965	0.143803	0.08197	0.182305	2.332	0.0186	010914ONDC125005HT ONDC Ovis aries cDNA, mRNA sequence [EE815321]	Transcribed locus, strongly similar to NP_001091506.1 ATP-dependent DNA helicase Q4 [Bos taurus]	homologue to Cluster: RECQL4 protein; n=1; Bos taurus|Rep: RECQL4 protein - Bos taurus (Bovine), partial (25%)
TL	EE755086	EE755086		Oar.10534			0.275526	0.449122	0.397729	0.997192	0.200463	0.153557	0.189337	0.139204	2.171	0.0156	020605OCS411022007HT OCS4 Ovis aries cDNA, mRNA sequence [EE755086]	Transcribed locus
UBE2T	EE800487	EE800487		Oar.7964		TC28128	1.8893	3.03577	2.04582	0.826439	1.06613	1.29704	0.444308	0.793608	2.719	0.0166	020731ONDC243049HT ONDC Ovis aries cDNA, mRNA sequence [EE800487]	Transcribed locus, strongly similar to NP_001033123.1 ubiquitin-conjugating enzyme E2 T [Bos taurus]	homologue to Cluster: hypothetical protein LOC505314; n=1; Bos taurus|Rep: hypothetical protein LOC505314 - Bos, complete
CST6	GT880699	GT880699		Oar.2904		TC34022	0.771347	1.20517	0.881355	1.79312	0.416631	0.355384	0.280046	0.482456	2.488	0.00479	UMC-oend16p_0A01-001-c03 Day 16 (pregnant) endometrium oend16p Ovis aries cDNA 3', mRNA sequence [GT880699]	Transcribed locus, strongly similar to NP_001084710.1 60S ribosomal protein L31 [Xenopus laevis]	homologue to Cluster: Cystatin E/M; n=1; Bos taurus|Rep: Cystatin E/M - Bos taurus (Bovine), complete
	TC26442					TC26442	1.79366	2.18286	1.97485	1.74066	0.845676	0.813867	0.724236	0.749118	2.53	0.000328	Rep: Flagellar M-ring protein FliF - Stenotrophomonas maltophilia R551-3, partial (4%) [TC26442]		similar to Cluster: Flagellar M-ring protein FliF; n=1; Stenotrophomonas maltophilia R551-3|Rep: Flagellar, partial (3%)
PEAR1	DY492651	DY492651		Oar.4157			1.93261	2.71674	2.35667	1.34252	0.481642	0.862903	1.11702	0.621397	3.156	0.00397	sh2P0006N02_F.ab1 adult sheep fracture callus 7d Ovis aries cDNA, mRNA sequence [DY492651]	Transcribed locus, strongly similar to NP_001094770.1 platelet endothelial aggregation receptor 1 [Bos taurus]
	TC22858					TC22858	1.45527	0.859763	2.06379	2.52382	0.0164844	0.0334266	1.20731	0.0233594	21.85	0.0495	Rep: von Willebrand factor precursor (vWF) [Contains: von Willebrand antigen 2 (von Willebrand antigen II)] - Homo sapiens (Human), partial (10%) [TC22858]		homologue to Cluster: PREDICTED: similar to von Willebrand factor precursor (vWF); n=1; Bos taurus|Rep:, partial (10%)
COMP	DY506665	DY506665		Oar.4430		TC36964	2.07958	0.650804	0.668124	2.5888	0.01	0.0341805	0.412019	0.0277908	21.74	0.0225	sh3P0004A06_F.ab1 adult sheep fracture callus 10d Ovis aries cDNA, mRNA sequence [DY506665]	Transcribed locus, strongly similar to NP_001081597.1 thrombospondin-4 precursor [Xenopus laevis]	Cluster: Thrombospondin-4 precursor; n=1; Bos taurus|Rep: Thrombospondin-4 precursor - Bos taurus, partial (24%)
MOV10	GW997121	GW997121		Oar.5937		TC33716	0.449218	0.44715	0.366764	0.441111	0.130613	0.158348	0.185938	0.176192	2.598	0.000245	U_TL-090730_DO_K2_plate1o10.b1 cDNA library from sheep prenatal mammary gland Ovis aries cDNA, mRNA sequence [GW997121]	Transcribed locus, strongly similar to NP_032645.2 putative helicase MOV-10 isoform b [Mus musculus]	homologue to Cluster: Mov10 Moloney leukemia virus 10 homolog; n=1; Bos taurus|Rep: Mov10 Moloney leukemia, partial (50%)
TL	EE858563	EE858563		Oar.6303			0.835372	0.82604	0.958687	0.395206	0.488032	0.401914	0.44203	0.323692	2.129	0.00105	010723OSTA027090HT OSTA Ovis aries cDNA, mRNA sequence [EE858563]	Transcribed locus
SCARF1	EE747222	EE747222		Oar.9760		TC28734	0.149435	0.0744103	0.0803122	0.329441	0.01	0.0136383	0.0469097	0.0138223	5.584	0.00914	020502OAPP1020004HT OAPP Ovis aries cDNA, mRNA sequence [EE747222]	Transcribed locus, strongly similar to XP_002702157.1 PREDICTED: scavenger receptor class F, member 1 [Bos taurus]	homologue to Cluster: PREDICTED: similar to scavenger receptor class F member 1 isoform 1; n=2; Bos taurus|Rep: , partial (31%)
TL	EE836993	EE836993		Oar.6443		TC33619	0.980123	0.934395	1.029	1.4417	0.198309	0.219076	0.279324	0.236467	4.236	6.71e-05	010914OSAA048029HT OSAA Ovis aries cDNA, mRNA sequence [EE836993]	Transcribed locus	Cluster: Putative uncharacterized protein; n=1; Salmonella enterica subsp. enterica serovar, partial (7%)
PPARG	NM_001100921	NM_001100921	NM_001100921	Oar.992	443513	TC34997	0.476427	0.187575	0.518257	0.904683	0.0119275	0.0151238	0.155033	0.0146023	14.21	0.0151	peroxisome proliferator-activated receptor gamma	Peroxisome proliferator-activated receptor gamma	peroxisome proliferator activated receptor gamma 1 protein^^peroxisome proliferator-activated receptor gamma;PPAR gamma
TL	FE025377	FE025377		Oar.11856		TC45453	1.12238	1.12503	0.900623	0.977515	0.222636	0.292922	0.380404	0.382579	3.344	0.000699	C0009259J04.P1KAM13F KN511 Ovis aries abomasal mucosa (gastric fold) from Teladorsagia infected sheep Ovis aries cDNA clone C0009259J04 5', mRNA sequence [FE025377]	Transcribed locus	similar to Cluster: Putative ABC transporter; n=1; Lactobacillus helveticus DPC 4571|Rep: Putative ABC, partial (3%)
COL5A3	DY496942	DY496942		Oar.5491		TC42827	0.196101	0.124245	0.195576	0.427367	0.011709	0.0206042	0.0174734	0.01	11.74	0.000122	sh2P0020H19_F.ab1 adult sheep fracture callus 7d Ovis aries cDNA, mRNA sequence [DY496942]	Transcribed locus, strongly similar to NP_001098758.1 collagen alpha-3(V) chain [Sus scrofa]	homologue to Cluster: PREDICTED: similar to procollagen alpha 3(V); n=1; Bos taurus|Rep: PREDICTED: similar to, partial (27%)
FTL	CN824412	CN824412		Oar.2842		TC22893	15.4059	14.0209	15.7076	15.1408	4.71486	9.13977	8.95085	5.18524	2.247	0.0171	Oa_splbn_08G10_M13reverse Sheep spleen\brain pSport1 library Ovis aries cDNA clone Oa_splbn_08G10 5', mRNA sequence [CN824412]	Transcribed locus, strongly similar to XP_001251064.1 PREDICTED: ferritin light chain-like [Bos taurus]	homologue to Cluster: PREDICTED: similar to ferritin L subunit; n=2; Bos taurus|Rep: PREDICTED: similar to, partial (75%)
C1orf54	EE807619	EE807619		Oar.10434		TC41154	0.880024	0.98938	1.47387	2.10141	0.243055	0.432446	0.696952	0.482609	2.506	0.0192	010914ONDC193070HT ONDC Ovis aries cDNA, mRNA sequence [EE807619]	Transcribed locus, strongly similar to NP_001069814.1 hypothetical protein LOC614807 precursor [Bos taurus]	homologue to Cluster: Uncharacterized protein C1orf54 homolog precursor; n=1; Bos taurus|Rep: Uncharacterized, complete
TL	EE781937	EE781937		Oar.7372			6.84812	4.05897	4.32885	3.80638	1.62944	2.23821	2.29517	2.37114	2.339	0.0182	020709OMGB11043024HT OMGB1 Ovis aries cDNA, mRNA sequence [EE781937]	Transcribed locus
TL	EE845473	EE845473		Oar.7469		TC37149	1.89678	3.36636	2.15674	1.1705	0.46884	0.637957	0.529122	0.559374	4.394	0.00722	010914OSAB069054HT OSAB Ovis aries cDNA, mRNA sequence [EE845473]	Transcribed locus	similar to Cluster: PREDICTED: similar to CDNA sequence BC046404; n=2; Gallus gallus|Rep: PREDICTED: similar, partial (5%)
FZD2	DQ152954	DQ152954		Oar.4757	780481	NP13107218	2.1494	2.46988	2.35198	1.60329	0.657818	0.660731	0.464851	1.00989	3.452	0.00312	frizzled homolog 2 (Drosophila)	Frizzled homolog 2 (Drosophila)
TDP1	EE824595	EE824595		Oar.6741		TC38841	0.552405	0.389479	0.10567	1.77789	0.036497	0.0293952	0.0633873	0.0315082	7.404	0.0452	020605ONLN016008HT ONLN Ovis aries cDNA, mRNA sequence [EE824595]	Transcribed locus, strongly similar to XP_874680.3 PREDICTED: tyrosyl-DNA phosphodiesterase 1 [Bos taurus]	homologue to Cluster: PREDICTED: similar to Tyrosyl-DNA phosphodiesterase 1; n=2; Bos taurus|Rep: PREDICTED:, partial (55%)
C6orf26	EE823965	EE823965		Oar.9619		TC24818	0.234193	0.146854	0.0590473	0.335657	0.01	0.0196684	0.01	0.01	10.69	0.0161	020605ONLN145082HT ONLN Ovis aries cDNA, mRNA sequence [EE823965]	Transcribed locus, strongly similar to NP_001075936.1 hypothetical protein LOC781275 [Bos taurus]	homologue to Cluster: MGC151586 protein; n=1; Bos taurus|Rep: MGC151586 protein - Bos taurus (Bovine), complete
I-MF	DY498904	DY498904		Oar.712	443068	TC40739	0.110358	0.152667	0.19954	0.256399	0.0523665	0.099719	0.0585925	0.0713594	2.192	0.0213	inhibitor of MyoD family-form a	Inhibitor of MyoD family-form a	homologue to Cluster: Inhibitor of MyoD family-form a; n=2; Bos taurus|Rep: Inhibitor of MyoD family-form a -, complete
EPB41L3	CO202823	CO202823		Oar.14783			7.29765	10.438	9.05398	4.9064	4.84627	2.29515	1.63963	4.19735	2.987	0.0171	Oa_splbn_14M22_M13_Reverse Sheep spleen\brain pSport1 library Ovis aries cDNA clone Oa_splbn_14M22 5', mRNA sequence [CO202823]	Transcribed locus, moderately similar to XP_870774.3 PREDICTED: erythrocyte protein band 4.1-like 3-like isoform 2 [Bos taurus]
TL	EE847672	EE847672		Oar.11450		TC37212	0.486745	0.986921	0.757587	0.55832	0.23275	0.387408	0.17795	0.215511	2.944	0.0134	030522OSCA1002094HT OSCA Ovis aries cDNA, mRNA sequence [EE847672]	Transcribed locus	similar to Cluster: Putative uncharacterized protein precursor; n=1; Toxoplasma gondii RH|Rep: Putative, partial (1%)
TL	FE028749	FE028749		Oar.15973			2.14141	2.68951	2.17247	1.68874	0.01	0.01	0.01	0.01	232.2	0.00016	C0009264I19.P1KAM13F KN511 Ovis aries efferent gastric lymph from Teladorsagia infected sheep Ovis aries cDNA clone C0009264I19 5', mRNA sequence [FE028749]	Transcribed locus
CRABP2	DY495812	DY495812		Oar.5162		TC25743	0.344716	0.412482	0.514924	0.248717	0.0373306	0.0822112	0.0316971	0.0256108	10.53	0.000965	sh2P0017B14_F.ab1 adult sheep fracture callus 7d Ovis aries cDNA, mRNA sequence [DY495812]	Transcribed locus, strongly similar to NP_001869.1 cellular retinoic acid-binding protein 2 [Homo sapiens]	Cluster: Cellular retinoic acid-binding protein 2; n=1; Bos taurus|Rep: Cellular retinoic, complete
FGD3	FE023243	FE023243		Oar.12529		TC36586	0.253614	0.0895256	0.0553339	0.291728	0.01	0.0160519	0.0318724	0.0242486	5.749	0.0378	C0009256G24.P1KAM13F KN511 Ovis aries efferent gastric lymph from Teladorsagia infected sheep Ovis aries cDNA clone C0009256G24 5', mRNA sequence [FE023243]	Transcribed locus, strongly similar to NP_001019698.1 FYVE, RhoGEF and PH domain-containing protein 3 [Bos taurus]	homologue to Cluster: FGD1 family member 3; n=2; Bos taurus|Rep: FGD1 family member 3 - Bos Taurus, partial (34%)
S100A9	DY493982	DY493982		Oar.3785		TC44811	0.175422	0.0696784	0.0414233	0.613577	0.01	0.0339962	0.0270481	0.01	4.577	0.0446	sh2P0011F12_F.ab1 adult sheep fracture callus 7d Ovis aries cDNA, mRNA sequence [DY493982]	Transcribed locus, moderately similar to NP_001039793.1 protein S100-A9 [Bos taurus]	similar to Cluster: Protein S100-A9; n=1; Bos taurus|Rep: Protein S100-A9 - Bos taurus (Bovine), partial (92%)
TL	CU653468	CU653468		Oar.3218			0.125101	0.151405	0.112277	0.102634	0.0414432	0.0303121	0.0114541	0.031432	4.959	0.00773	CU653468 ovine foetal ovary tissues (Prophase I meiosis) -M (ocaj) Ovis aries cDNA clone ocaj0003.n.18, mRNA sequence [CU653468]	Transcribed locus
TL	FE022213	FE022213		Oar.16441		TC30688	0.0789837	0.156485	0.0873444	0.208193	0.0522775	0.020049	0.019601	0.0519272	3.192	0.0215	C0009254O20.P1KAM13F KN511 Ovis aries cDNA clone C0009254O20 5', mRNA sequence [FE022213]	Transcribed locus	similar to Cluster: Diguanylate cyclase; n=1; Pseudomonas putida F1|Rep: Diguanylate cyclase - Pseudomonas, partial (4%)
TOM	NM_001035224	NM_001035224	NM_001035224	Oar.4810	641305	TC50304	0.190716	0.240478	0.118699	0.191012	0.0782268	0.105709	0.0386896	0.0832114	2.449	0.0316	elafin	Elafin	elafin;trappin ovine homolog; elastase-specific inhibitor; peptidase inhibitor 3, skin-derived; skin-derived antileukoproteinase
TL	EE833288	EE833288		Oar.3224		TC25304	14.4758	18.4717	14.9481	17.1393	5.23863	4.87713	3.52149	4.95795	3.453	0.000137	021030OOCX009064HT OOCX Ovis aries cDNA, mRNA sequence [EE833288]	Transcribed locus	homologue to Cluster: PREDICTED: similar to rcTPM3; n=1; Pan troglodytes|Rep: PREDICTED: similar to rcTPM3 - Pan , partial (87%)
TL	EE759312	EE759312		Oar.10804			0.137098	0.108761	0.04567	0.0882119	0.0202817	0.019417	0.0203878	0.0270677	4.075	0.0462	020829OD10L019068HT OD10L Ovis aries cDNA, mRNA sequence [EE759312]	Transcribed locus
GFAP	CN824066	CN824066		Oar.13021	443220	TC37113	0.0679754	0.0456221	0.0852129	0.134252	0.0252084	0.0569292	0.0274139	0.0263842	2.01	0.0478	glial fibrillary acidic protein	Glial fibrillary acidic protein	Cluster: Putative uncharacterized protein; n=1; Homo sapiens|Rep: Putative uncharacterized protein, partial (56%)
MADCAM-1	NM_001038020	NM_001038020	NM_001038020	Oar.4805	654333		0.221656	0.201192	0.143502	0.530846	0.01	0.0149441	0.0146164	0.0199056	12.86	5e-05	mucosal vascular addressin cell adhesion molecule 1	Mucosal vascular addressin cell adhesion molecule 1
CRIP1	CF116754	CF116754		Oar.4284		TC42650	25.5599	47.8892	29.6896	68.537	6.89602	7.49696	13.1515	7.65818	3.899	0.00428	ad544.z1 ad adult sheep skin library Ovis aries cDNA, mRNA sequence [CF116754]	Transcribed locus, strongly similar to NP_031789.1 cysteine-rich protein 1 [Mus musculus]	Cluster: Cysteine-rich protein 1; n=2; Homo sapiens|Rep: Cysteine-rich protein 1 - Homo sapiens, complete
	TC51636					TC51636	0.314435	0.277448	0.316109	0.385089	0.129217	0.16821	0.100513	0.160687	2.207	0.00403			wingless-type family member 5A
ITGB2	NM_001009485	NM_001009485	NM_001009485	Oar.3170	494433	TC22327	0.300046	0.104495	0.100748	0.136925	0.01	0.0202713	0.0787179	0.0137104	6.784	0.0213	integrin, beta 2 (complement component 3 receptor 3 and 4 subunit)	Integrin, beta 2 (complement component 3 receptor 3 and 4 subunit)	antigen CD18;integrin beta-2
TTC9	EE865132	EE865132		Oar.12642		TC32138	0.090375	0.0728355	0.0555887	0.288201	0.022524	0.0269448	0.0272894	0.01	3.546	0.00724	010723OSTA013052HT OSTA Ovis aries cDNA, mRNA sequence [EE865132]	Transcribed locus, strongly similar to XP_003128692.1 PREDICTED: LOW QUALITY PROTEIN: tetratricopeptide repeat protein 9A-like [Sus scrofa]	homologue to Cluster: PREDICTED: similar to Tetratricopeptide repeat protein 9 (TPR repeat protein 9); n=1;, partial (49%)
TL	EE754515	EE754515		Oar.6875			0.30637	0.257602	0.284784	0.215553	0.121038	0.158306	0.167474	0.119388	2.017	0.00143	020605OCS411009081HT OCS4 Ovis aries cDNA, mRNA sequence [EE754515]	Transcribed locus
	TC24706					TC24706	0.0713087	0.0488276	0.0251869	0.0292177	0.01	0.01	0.0252386	0.01	3.525	0.0292	Rep: Linker for activation of T cells family, member 2 - Bos taurus (Bovine), partial (88%) [TC24706]		homologue to Cluster: Linker for activation of T cells family member 2; n=1; Bos taurus|Rep: Linker for, partial (87%)
LIMD2	EE800928	EE800928		Oar.9394			0.209226	0.1537	0.123262	0.601855	0.0401348	0.0855917	0.0781902	0.0833594	2.301	0.017	020731ONDC262055HT ONDC Ovis aries cDNA, mRNA sequence [EE800928]	Transcribed locus, strongly similar to NP_001020886.1 LIM domain-containing protein 2 [Rattus norvegicus]
TL	FE032048	FE032048		Oar.14858		TC30131	14.3445	21.3956	16.8491	18.0457	4.76709	6.63809	3.90267	5.12678	3.447	0.000771	C0009478M02.P1KAM13F KN511 Ovis aries rectum and large colon from E. coli challenged and unchallenged animals Ovis aries cDNA clone C0009478M02 5', mRNA sequence [FE032048]	Transcribed locus	similar to Cluster: Putative uncharacterized protein; n=1; Candida albicans|Rep: Putative uncharacterized, partial (10%)
TL	EE872750	EE872750		Oar.14842		TC27512	5.61573	6.45874	6.02489	4.88318	2.02406	2.42794	2.15387	2.07274	2.783	1.39e-05	020829OVMG1006A091HT OVMG Ovis aries cDNA, mRNA sequence [EE872750]	Transcribed locus	homologue to Cluster: GCN5-related N-acetyltransferase; n=1; Alkaliphilus oremlandii OhILAs|Rep: GCN5-related, partial (9%)
	TC30277					TC30277	0.877006	0.90846	1.16898	1.87614	0.01	0.0369604	0.34058	0.0150698	26.31	0.0246	Rep: MGC152565 protein - Bos taurus (Bovine), partial (40%) [TC30277]		homologue to Cluster: MGC152565 protein; n=1; Bos taurus|Rep: MGC152565 protein - Bos taurus (Bovine), partial (40%)
TL	FE037956	FE037956		Oar.15301			0.127119	0.138856	0.112292	0.135165	0.0742339	0.0686292	0.0379987	0.0669602	2.093	0.0119	C0009487B23.Q1KM13R KN511 Ovis aries cDNA clone C0009487B23 3', mRNA sequence [FE037956]	Transcribed locus
SUSD3	EE805521	EE805521		Oar.10147		TC35433	0.209494	0.127684	0.109653	0.268519	0.0133069	0.033441	0.047848	0.0212947	5.516	0.00422	020731ONDC279090HT ONDC Ovis aries cDNA, mRNA sequence [EE805521]	Transcribed locus, strongly similar to XP_002689893.1 PREDICTED: sushi domain containing 3-like [Bos taurus]	homologue to Cluster: PREDICTED: similar to Sushi domain containing 3; n=2; Bos taurus|Rep: PREDICTED: similar, partial (52%)
TL	EE863523	EE863523		Oar.8069		TC31944	10.6531	15.2212	11.4034	9.41286	6.42526	6.48793	3.71597	5.67362	2.254	0.00505	010914OSTA102084HT OSTA Ovis aries cDNA, mRNA sequence [EE863523]	Transcribed locus	homologue to Cluster: Protein CASC4; n=1; Bos taurus|Rep: Protein CASC4 - Bos taurus (Bovine), partial (73%)
DNASE1	EE861401	EE861401		Oar.12401		TC40266	0.140341	0.0760456	0.10884	0.173673	0.0211787	0.0576274	0.055841	0.0265285	2.867	0.0204	010914OSTA073086HT OSTA Ovis aries cDNA, mRNA sequence [EE861401]	Transcribed locus, moderately similar to NP_776959.1 deoxyribonuclease-1 precursor [Bos taurus]	homologue to Cluster: Deoxyribonuclease-1 precursor; n=1; Bos taurus|Rep: Deoxyribonuclease-1 precursor - Bos, partial (73%)
TL	FE023180	FE023180		Oar.16508		TC42447	0.146418	0.137108	0.155355	0.160225	0.0259504	0.0346474	0.0432874	0.0532191	3.851	0.00227	C0009256F15.P1KAM13F KN511 Ovis aries rectum and large colon from E. coli challenged and unchallenged animals Ovis aries cDNA clone C0009256F15 5', mRNA sequence [FE023180]	Transcribed locus	weakly similar to Cluster: TSC1 protein; n=1; Bos taurus|Rep: TSC1 protein - Bos taurus (Bovine), partial (12%)
TL	EE781932	EE781932		Oar.14215			0.127946	0.226512	0.236022	0.107742	0.0397919	0.0282153	0.019233	0.044393	6.067	0.00152	020502OMGB11031007HT OMGB1 Ovis aries cDNA, mRNA sequence [EE781932]	Transcribed locus
NQO2	EE766196	EE766196		Oar.7831		TC36462	1.89856	1.28233	1.49991	1.87368	0.525731	1.04099	0.656848	0.65238	2.213	0.00754	020322OFLT022030HT OFLT Ovis aries cDNA, mRNA sequence [EE766196]	Transcribed locus, strongly similar to NP_001029495.1 ribosyldihydronicotinamide dehydrogenase [Bos taurus]	homologue to Cluster: NAD(P)H dehydrogenase quinone 2; n=1; Bos taurus|Rep: NAD(P)H dehydrogenase quinone 2 -, partial (61%)
FRY	CF116642	CF116642		Oar.252			0.365238	0.237621	0.277591	0.745448	0.104818	0.117823	0.0932048	0.131179	2.605	0.00505	ad441.z1 ad adult sheep skin library Ovis aries cDNA, mRNA sequence [CF116642]	Transcribed locus, strongly similar to XP_001477878.1 PREDICTED: furry homolog [Mus musculus]
TL	EE784396	EE784396		Oar.11750			0.0863291	0.0558794	0.0456174	0.118115	0.0153507	0.0290712	0.0366626	0.0220523	2.463	0.0207	020502OMGB21007070HT OMGB2 Ovis aries cDNA, mRNA sequence [EE784396]	Transcribed locus
TL	EE773725	EE773725		Oar.15422		TC30601	0.357608	0.375144	0.386192	0.355165	0.164342	0.163413	0.140567	0.132979	2.491	0.000102	020709OFM1032015HT OFM1 Ovis aries cDNA, mRNA sequence [EE773725]	Transcribed locus	weakly similar to Cluster: Rieske (2Fe-2S) domain protein; n=1; Francisella tularensis subsp. novicida U112|Rep:, partial (6%)
TL	DY495062	DY495062		Oar.13634		TC48672	15.7406	19.5998	17.7803	13.2692	4.84404	6.12851	3.8971	5.38454	3.53	0.000136	sh2P0014M23_F.ab1 adult sheep fracture callus 7d Ovis aries cDNA, mRNA sequence [DY495062]	Transcribed locus	homologue to Cluster: PREDICTED: similar to P63 protein; n=1; Bos taurus|Rep: PREDICTED: similar to P63 protein, partial (44%)
	TC43025					TC43025	0.151077	0.0899261	0.149112	0.393705	0.027701	0.058764	0.105628	0.0356462	2.543	0.0452	Rep: EGF-like-domain, multiple 7 - Bos taurus (Bovine), partial (91%) [TC43025]		homologue to Cluster: EGF-like-domain multiple 7; n=1; Bos taurus|Rep: EGF-like-domain multiple 7 - Bos taurus , partial (90%)
F11R	EE753892	EE753892		Oar.13970		TC28742	0.323122	0.619548	0.576907	0.832918	0.173515	0.178566	0.169185	0.16129	2.856	0.0352	020605OCS411016050HT OCS4 Ovis aries cDNA, mRNA sequence [EE753892]	Transcribed locus, strongly similar to NP_001121916.1 junctional adhesion molecule A [Sus scrofa]	homologue to Cluster: Junctional adhesion molecule A precursor; n=1; Bos taurus|Rep: Junctional adhesion, complete
DTYMK	EE809985	EE809985		Oar.8410		TC44535	1.68801	1.55348	1.75588	1.08817	0.510108	0.561211	0.320596	0.464976	3.66	0.00101	020731ONDC217086HT ONDC Ovis aries cDNA, mRNA sequence [EE809985]	Transcribed locus, strongly similar to NP_001092363.1 thymidylate kinase [Bos taurus]	homologue to Cluster: UPI00005807F0 related cluster; n=1; Bos taurus|Rep: unknown - Bos Taurus, partial (88%)
TL	EE768770	EE768770		Oar.3225		TC47775	4.11935	2.99272	4.06389	3.18156	1.21713	1.04659	0.661983	1.45851	3.501	0.00184	020322OFLT025094HT OFLT Ovis aries cDNA, mRNA sequence [EE768770]	Transcribed locus	similar to Cluster: Putative uncharacterized protein; n=1; Plasmodium chabaudi|Rep: Putative uncharacterized, partial (43%)
TL	EE863078	EE863078		Oar.13868		TC43655	2.78819	3.15193	2.23734	1.26107	0.350961	0.502996	0.407836	0.461117	6.323	0.000104	010914OSTA090039HT OSTA Ovis aries cDNA, mRNA sequence [EE863078]	Transcribed locus	homologue to Cluster: Syndecan-1 precursor; n=1; Bos taurus|Rep: Syndecan-1 precursor - Bos taurus (Bovine), partial (47%)
NCAPD2	EE748631	EE748631		Oar.4974		TC42699	0.528522	0.44949	0.444635	0.163225	0.179395	0.190806	0.258773	0.279257	2.12	0.00282	020709OAPP1037009HT OAPP Ovis aries cDNA, mRNA sequence [EE748631]	Transcribed locus, strongly similar to XP_870732.2 PREDICTED: hypothetical protein isoform 2 [Bos taurus]	homologue to Cluster: PREDICTED: similar to Non-SMC condensin I complex subunit D2 isoform 2; n=1; Bos taurus|, partial (48%)
TL	FE023558	FE023558		Oar.16535		TC35907	0.456879	0.323997	0.410546	0.376112	0.136071	0.201677	0.119022	0.146573	2.658	0.00137	C0009256O16.P1KAM13F KN511 Ovis aries rectum and large colon from E. coli challenged and unchallenged animals Ovis aries cDNA clone C0009256O16 5', mRNA sequence [FE023558]	Transcribed locus	homologue to Cluster: hypothetical protein LOC507581; n=1; Bos taurus|Rep: hypothetical protein LOC507581 - Bos, partial (9%)
	TC22837					TC22837	2.78009	4.65894	3.41241	3.18797	1.89553	1.66318	1.34858	1.69974	2.156	0.0205			similar to Cluster: PREDICTED: similar to ribonucleoprotein autoantigen 60 kd subunit isoform 3; n=1; Equus, partial (3%)
LNX1	EE860588	EE860588		Oar.15937		TC35196	0.177512	0.0862782	0.0941953	0.360118	0.0230335	0.0432269	0.0370592	0.0167702	4.029	0.00786	020731OSTA165026HT OSTA Ovis aries cDNA, mRNA sequence [EE860588]	Transcribed locus, strongly similar to NP_001069702.2 E3 ubiquitin-protein ligase LNX [Bos taurus]	Cluster: MGC142859 protein; n=1; Bos taurus|Rep: MGC142859 protein - Bos taurus (Bovine), partial (23%)
MGC142702	EE832607	EE832607		Oar.9693			0.438914	0.416758	0.574666	0.384907	0.204332	0.286317	0.218477	0.189187	2.128	0.00327	020605ONLN003028HT ONLN Ovis aries cDNA, mRNA sequence [EE832607]	Transcribed locus, strongly similar to XP_001790433.1 PREDICTED: hypothetical protein LOC507581 [Bos taurus]
TL	EE772027	EE772027		Oar.8256		TC23483	7.84898	13.0047	9.98718	11.1116	5.10274	5.34382	4.00823	5.13677	2.068	0.0229	020709OFM1021013HT OFM1 Ovis aries cDNA, mRNA sequence [EE772027]	Transcribed locus	similar to Cluster: Mammalian cell entry related domain protein precursor; n=1; Shewanella frigidimarina NCIMB , partial (7%)
2011-09-05	CN823209	CN823209		Oar.5844			8.6885	22.2379	7.76116	13.0866	1.73242	2.84027	1.46832	1.90441	5.943	0.0203	Oa_splbn_04P06_M13reverse Sheep spleen\brain pSport1 library Ovis aries cDNA clone Oa_splbn_04P06 5', mRNA sequence [CN823209]	Transcribed locus, strongly similar to NP_002679.2 septin-5 [Homo sapiens]
TL	EE834464	EE834464		Oar.7502		TC31778	8.961	13.5281	11.1251	7.51943	4.26824	4.92845	3.19988	4.1504	2.702	0.0025	021030OOCX018047HT OOCX Ovis aries cDNA, mRNA sequence [EE834464]	Transcribed locus	Cluster: Putative uncharacterized protein; n=1; Saccharopolyspora erythraea NRRL 2338|Rep: Putative , partial (5%)
TMEM175	GO772682	GO772682		Oar.3753		TC45412	0.375658	0.291093	0.200784	1.02498	0.0851168	0.10223	0.172438	0.145009	2.306	0.0217	010716OFBB028393HT OFBB Ovis aries cDNA 5', mRNA sequence [GO772682]	Transcribed locus, strongly similar to NP_001069081.1 transmembrane protein 175 [Bos taurus]	homologue to Cluster: Transmembrane protein 175; n=1; Bos taurus|Rep: Transmembrane protein 175 - Bos taurus, partial (61%)
LRRC1	EE777791	EE777791		Oar.10413		TC25879	0.160529	0.137554	0.203547	0.158613	0.0590966	0.0434238	0.0377719	0.0579073	3.391	0.000753	020709OMGB11077032HT OMGB1 Ovis aries cDNA, mRNA sequence [EE777791]	Transcribed locus, strongly similar to NP_060684.4 leucine-rich repeat-containing protein 1 [Homo sapiens]	homologue to Cluster: PREDICTED: similar to Leucine rich repeat containing 1 partial; n=2; Bos taurus|Rep:, partial (16%)
TL	EE790444	EE790444		Oar.15626			0.916143	1.05291	0.861489	0.758329	0.452676	0.491648	0.432895	0.495614	2.011	0.00145	020709OML22026071HT OML2 Ovis aries cDNA, mRNA sequence [EE790444]	Transcribed locus
TL	FE025122	FE025122		Oar.16651			0.483203	0.354325	0.268056	1.61615	0.0875444	0.0601992	0.137095	0.151671	3.499	0.0059	C0009259D11.P1KAM13F KN511 Ovis aries rectum and large colon from E. coli challenged and unchallenged animals Ovis aries cDNA clone C0009259D11 5', mRNA sequence [FE025122]	Transcribed locus
MTHFS	GT882511	GT882511		Oar.12274		TC25965	0.834599	0.50223	0.503113	0.544981	0.215671	0.257864	0.471114	0.185026	2.256	0.028	UMC-omix4_0A01-001-h11 NOVALUE omix4 Ovis aries cDNA 3', mRNA sequence [GT882511]	Transcribed locus, strongly similar to NP_001069084.1 5-formyltetrahydrofolate cyclo-ligase [Bos taurus]	homologue to Cluster: Similar to 5-formyltetrahydrofolate cyclo-ligase; n=1; Bos taurus|Rep: Similar to, complete
PVRL2	EE789280	EE789280		Oar.9957		TC42380	0.58654	0.520327	0.717087	0.644973	0.222322	0.248571	0.337298	0.339179	2.137	0.00315	020709OML22050059HT OML2 Ovis aries cDNA, mRNA sequence [EE789280]	Transcribed locus, moderately similar to NP_001036189.1 poliovirus receptor-related protein 2 isoform delta precursor [Homo sapiens]	homologue to Cluster: similar to poliovirus receptor-related 2 (herpesvirus entry mediator B); n=1; Bos taurus|, partial (19%)
	TC24027					TC24027	2.72015	2.60795	1.89083	4.04094	1.24642	1.04688	0.833059	1.38912	2.143	0.0058	Rep: Carboxymethylenebutenolidase homolog - Pongo pygmaeus (Orangutan), complete [TC24027]		homologue to Cluster: PREDICTED: similar to Carboxymethylenebutenolidase homolog (Pseudomonas) isoform 2; n=1;, complete
TL	EE785523	EE785523		Oar.11784		TC44834	0.901747	1.51672	2.34139	1.82913	0.436097	0.809232	0.72767	0.353625	2.685	0.0451	020502OMGB21012066HT OMGB2 Ovis aries cDNA, mRNA sequence [EE785523]	Transcribed locus	similar to Cluster: UPI0000F30F50 related cluster; n=1; Bos taurus|Rep: unknown - Bos Taurus, partial (7%)
TL	EE864448	EE864448		Oar.11420		TC33841	0.147741	0.0484123	0.164317	0.129634	0.0245322	0.0215038	0.0456552	0.0133421	4.432	0.0382	020731OSTA169081HT OSTA Ovis aries cDNA, mRNA sequence [EE864448]	Transcribed locus	similar to Cluster: Collagen triple helix repeat domain protein; n=1; Bacillus cereus ATCC 10987|Rep: Collagen , partial (4%)
TL	FE026732	FE026732		Oar.13911			0.0985261	0.0837544	0.0752672	0.247035	0.0340301	0.0384944	0.0274142	0.0404075	2.458	0.000615	C0009261K03.Q1KBM13R KN511 Ovis aries rectum and large colon from E. coli challenged and unchallenged animals Ovis aries cDNA clone C0009261K03 3', mRNA sequence [FE026732]	Transcribed locus
TL	EE856968	EE856968		Oar.6893		TC34485	4.71819	6.67634	6.27014	4.70227	2.00252	1.96689	1.77376	1.85161	3.071	0.00608	020731OSTA160046HT OSTA Ovis aries cDNA, mRNA sequence [EE856968]	Transcribed locus	weakly similar to Cluster: NPD001; n=1; Homo sapiens|Rep: NPD001 - Homo sapiens (Human), partial (71%)
2011-09-05	GT642993	GT642993		Oar.3382		TC29418	1.13736	0.622023	0.712988	0.837362	0.135263	0.238899	0.268629	0.224489	3.789	0.0039	UMC-od20pl_0A01-008-a12 NOVALUE od20pl Ovis aries cDNA 3', mRNA sequence [GT642993]	Transcribed locus, strongly similar to NP_002679.2 septin-5 [Homo sapiens]	Cluster: Septin-5; n=1; Bos taurus|Rep: Septin-5 - Bos taurus (Bovine), partial (78%)
	TC41218					TC41218	136.013	153.247	163.775	177.572	56.4032	61.0954	48.0168	44.1396	2.896	9e-05	Rep: Thymosin beta-10 - Sus scrofa (Pig), complete [TC41218]		Cluster: Thymosin beta-10; n=1; Sus scrofa|Rep: Thymosin beta-10 - Sus scrofa (Pig), complete
	TC35879					TC35879	0.515546	0.44278	0.366865	0.982854	0.0630178	0.0921469	0.022845	0.121284	6.908	0.0104			similar to Cluster: Putative uncharacterized protein; n=1; Dictyostelium discoideum|Rep: Putative, partial (2%)
	TC25223					TC25223	4.73974	5.11246	4.694	6.6739	1.25699	1.18625	2.34926	1.34257	3.29	0.00413	Rep: Transgelin-2 (SM22-alpha homolog). - Canis familiaris, partial (94%) [TC25223]		homologue to Cluster: PREDICTED: similar to transgelin 2; n=1; Canis lupus familiaris|Rep: PREDICTED: similar to , partial (75%)
TL	CU651795	CU651795		Oar.6015			2.8838	3.83505	3.03962	3.53488	1.43076	1.51404	1.32882	1.31347	2.314	0.00516	CU651795 ovine foetal ovary tissues (Prophase I meiosis) -M (ocaj) Ovis aries cDNA clone ocaj0004.k.01, mRNA sequence [CU651795]	Transcribed locus
ZNF276	EE826887	EE826887		Oar.14102			0.481044	1.00876	0.656222	0.845901	0.19038	0.282298	0.188123	0.238661	3.081	0.0199	020605ONLN104093HT ONLN Ovis aries cDNA, mRNA sequence [EE826887]	Transcribed locus, moderately similar to XP_002694814.1 PREDICTED: zinc finger protein 653-like [Bos taurus]
TL	FE026196	FE026196		Oar.16722		TC37238	0.195384	0.132811	0.0714867	0.357507	0.0307303	0.0356182	0.0302656	0.0327218	3.808	0.0428	C0009260M11.P1KAM13F KN511 Ovis aries rectum and large colon from E. coli challenged and unchallenged animals Ovis aries cDNA clone C0009260M11 5', mRNA sequence [FE026196]	Transcribed locus	homologue to Cluster: Putative uncharacterized protein; n=1; Aedes aegypti|Rep: Putative uncharacterized protein , partial (13%)
TRYPTASE-1	NM_001009412	NM_001009412	NM_001009412	Oar.17314	443433	TC22600	0.191426	0.383535	0.319923	1.17912	0.01	0.0137532	0.0245067	0.0188994	18.03	0.000238	tryptase	Tryptase	tryptase;tryptase-1^^tryptase-2^^tryptase;tryptase-2
TNNT1	EE771896	EE771896		Oar.3658		TC24099	0.283588	0.569722	0.83776	0.793068	0.108802	0.155815	0.0431786	0.0842475	5.794	0.011	020709OFM1007070HT OFM1 Ovis aries cDNA, mRNA sequence [EE771896]	Transcribed locus, strongly similar to NP_035748.1 troponin T, slow skeletal muscle [Mus musculus]	Cluster: Troponin T slow skeletal muscle; n=1; Bos taurus|Rep: Troponin T slow skeletal muscle -, partial (95%)
EBF4	DY490640	DY490640		Oar.14915			0.67077	0.86171	0.623763	0.721165	0.114018	0.186868	0.186108	0.138383	4.65	0.00018	sh1-zg03_l0.s2 adult sheep fracture callus pool Ovis aries cDNA, mRNA sequence [DY490640]	Transcribed locus, strongly similar to NP_001178005.1 transcription factor COE4 [Rattus norvegicus]
TL	GW997731	GW997731		Oar.12722			3.04536	6.08068	4.58983	6.7702	1.12252	1.77289	0.761866	1.07459	3.892	0.00515	U_TL-090730_DO_K3_plate1n23.b1 cDNA library from sheep prenatal mammary gland Ovis aries cDNA, mRNA sequence [GW997731]	Transcribed locus
TM9SF1	GT874585	GT874585		Oar.14600		TC39905	4.5566	4.35601	4.60425	3.09751	1.63227	1.74797	1.41578	1.6396	2.808	3.86e-05	UMC-ocld13n_0A01-006-f09 Day 13 (non-pregnant) corpus luteum ocld13n Ovis aries cDNA 3', mRNA sequence [GT874585]	Transcribed locus, strongly similar to NP_001012155.1 transmembrane 9 superfamily member 1 precursor [Rattus norvegicus]	Cluster: Transmembrane 9 superfamily member 1 precursor; n=1; Bos taurus|Rep: Transmembrane 9, partial (36%)
USE1	EE785416	EE785416		Oar.11529		TC24807	0.834765	0.610175	0.905125	0.639309	0.258199	0.117959	0.339279	0.319435	3.223	0.0109	020502OMGB21029071HT OMGB2 Ovis aries cDNA, mRNA sequence [EE785416]	Transcribed locus, strongly similar to NP_060937.1 vesicle transport protein USE1 [Homo sapiens]	homologue to Cluster: Vesicle transport protein USE1; n=2; Homo/Pan/Gorilla group|Rep: Vesicle transport protein , partial (55%)
CARHSP1	GT882072	GT882072		Oar.5314		TC26429	2.89696	3.84747	3.47512	5.15005	0.914895	0.971185	1.1362	1.29319	3.165	0.000238	UMC-omix2_0A01-002-d04 Day 35 placenta omix2 Ovis aries cDNA 3', mRNA sequence [GT882072]	Transcribed locus, strongly similar to NP_690003.1 calcium-regulated heat stable protein 1 [Rattus norvegicus]	homologue to Cluster: Calcium regulated heat stable protein 1 24kDa; n=1; Bos taurus|Rep: Calcium regulated, complete
	TC34407					TC34407	5.16905	6.19092	3.16955	2.71439	1.72098	1.92184	1.41305	1.6816	2.785	0.0269	Rep: MANSC domain-containing protein 1 precursor - Macaca fascicularis (Crab eating macaque) (Cynomolgus monkey), partial (34%) [TC34407]		homologue to Cluster: Similar to MANSC domain containing 1; n=1; Bos taurus|Rep: Similar to MANSC domain, partial (60%)
TL	EE854068	EE854068		Oar.12709			2.66237	2.94013	3.32257	2.47808	1.23291	1.13979	1.08246	1.41437	2.446	0.000239	021030OSPA1020029HT OSPA Ovis aries cDNA, mRNA sequence [EE854068]	Transcribed locus
CYCLOPHILIN B	GT876490	GT876490		Oar.2037	554319	TC51950	39.8068	41.5098	39.5624	36.759	19.2991	21.0309	20.9542	19.1494	2.005	5.46e-06	CYCLOPHILIN B protein	CYCLOPHILIN B protein	homologue to Cluster: Peptidyl-prolyl cis-trans isomerase; n=1; Equus caballus|Rep: Peptidyl-prolyl cis-trans, partial (86%)
NDST2	EE754762	EE754762		Oar.10512		TC26659	0.941175	1.42244	1.25963	1.15363	0.31656	0.457705	0.336175	0.434698	3.12	0.0017	020731OCS411035018HT OCS4 Ovis aries cDNA, mRNA sequence [EE754762]	Transcribed locus, strongly similar to NP_003626.1 bifunctional heparan sulfate N-deacetylase/N-sulfotransferase 2 [Homo sapiens]	Cluster: NDST2 protein; n=1; Bos taurus|Rep: NDST2 protein - Bos taurus (Bovine), partial (25%)
SIPA1	EE747806	EE747806		Oar.4679		TC38341	0.800871	0.90385	0.774664	0.62648	0.243741	0.380988	0.369681	0.280719	2.632	0.00118	020502OAPP1024037HT OAPP Ovis aries cDNA, mRNA sequence [EE747806]	Transcribed locus, strongly similar to NP_006738.3 signal-induced proliferation-associated protein 1 [Homo sapiens]	homologue to Cluster: MGC148481 protein; n=2; Bos taurus|Rep: MGC148481 protein - Bos taurus (Bovine), partial (43%)
RNASEH2A	GT876700	GT876700		Oar.3752		TC31496	2.58949	3.48756	2.52432	2.60009	0.739244	0.974789	0.87884	0.812989	3.347	0.00142	UMC-ocond10_0A01-006-f12 Day 10 conceptus ocond10 Ovis aries cDNA 3', mRNA sequence [GT876700]	Transcribed locus, strongly similar to NP_001033623.1 ribonuclease H2 subunit A [Bos taurus]	homologue to Cluster: Ribonuclease H2 subunit A; n=1; Bos taurus|Rep: Ribonuclease H2 subunit A - Bos taurus, partial (97%)
C16orf13	EE811662	EE811662		Oar.6856			0.291207	0.329917	0.22259	0.280574	0.100457	0.0843123	0.116046	0.109556	2.725	0.00326	010716ONDC052088HT ONDC Ovis aries cDNA, mRNA sequence [EE811662]	Transcribed locus, strongly similar to NP_001033195.1 hypothetical protein LOC514636 [Bos taurus]
FBXO11	EE835540	EE835540		Oar.6849			0.478518	0.815073	0.667081	0.474047	0.336797	0.262723	0.232028	0.235403	2.421	0.0132	021030OOCX016090HT OOCX Ovis aries cDNA, mRNA sequence [EE835540]	Transcribed locus, strongly similar to XP_001517292.1 PREDICTED: similar to Fbxo11 protein, partial [Ornithorhynchus anatinus]
TL	EE767533	EE767533		Oar.11150		TC43825	1.55787	1.78897	1.44497	0.995671	0.766969	0.32857	0.475456	0.755718	2.9	0.0102	020731OFLT035094HT OFLT Ovis aries cDNA, mRNA sequence [EE767533]	Transcribed locus	homologue to Cluster: Werner syndrome ATP-dependent helicase (EC 3.6.1.-).; n=1; Bos taurus|Rep: Werner syndrome , partial (11%)
AQP2	AF050152	AF050152		Oar.888	443024		0.649873	0.627406	0.956507	0.840515	0.171769	0.21654	0.241743	0.24008	3.39	0.0029	aquaporin 2 (collecting duct)	Aquaporin 2 (collecting duct)
TL	EE852674	EE852674		Oar.11319		TC27645	0.630738	0.599732	0.403097	0.365309	0.239415	0.202352	0.251568	0.169131	2.507	0.00755	021030OSPA1031053HT OSPA Ovis aries cDNA, mRNA sequence [EE852674]	Transcribed locus	similar to Cluster: MFS multidrug transporter putative; n=1; Aspergillus clavatus|Rep: MFS multidrug, partial (2%)
TL	EE835587	EE835587		Oar.12678			1.15698	1.60143	0.913597	1.74052	0.346916	0.405814	0.369104	0.336836	3.277	0.0139	021030OOCX038091HT OOCX Ovis aries cDNA, mRNA sequence [EE835587]	Transcribed locus
NDUFA4L2	DY496097	DY496097		Oar.5275		TC25836	0.344122	0.195779	0.355694	0.695711	0.0163625	0.0263461	0.0426038	0.0186828	11.91	0.000372	sh2P0017P04_F.ab1 adult sheep fracture callus 7d Ovis aries cDNA, mRNA sequence [DY496097]	Transcribed locus, strongly similar to XP_002726999.1 PREDICTED: rCG59612-like [Rattus norvegicus]	Cluster: NADH dehydrogenase [ubiquinone] 1 alpha subcomplex subunit 4-like 2; n=1; Bos taurus|Rep:, complete
	TC33820					TC33820	6.49985	6.93038	6.83659	6.02251	2.59866	2.82211	2.65425	3.15358	2.413	4.31e-05	Rep: Zinc transporter ZIP1 - Bos taurus (Bovine), partial (25%) [TC33820]		Cluster: Zinc transporter ZIP1; n=1; Bos taurus|Rep: Zinc transporter ZIP1 - Bos taurus (Bovine), partial (25%)
CYCLOPHILIN B	GT876490	GT876490		Oar.2037	554319	TC51950	49.5727	48.4482	46.1403	43.6783	19.6843	20.3068	21.6476	21.8214	2.304	1.76e-06	CYCLOPHILIN B protein	CYCLOPHILIN B protein	homologue to Cluster: Peptidyl-prolyl cis-trans isomerase; n=1; Equus caballus|Rep: Peptidyl-prolyl cis-trans, partial (86%)
PCBP4	DY492640	DY492640		Oar.4068		TC36145	0.525116	0.603255	0.407451	1.35367	0.194575	0.169963	0.208175	0.271255	2.431	0.00305	sh2P0006M15_F.ab1 adult sheep fracture callus 7d Ovis aries cDNA, mRNA sequence [DY492640]	Transcribed locus, strongly similar to NP_001178812.1 poly(rC)-binding protein 4 [Rattus norvegicus]	homologue to Cluster: PREDICTED: poly(rC) binding protein 4 isoform 1; n=1; Macaca mulatta|Rep: PREDICTED: poly, partial (46%)
RAB30	FE022123	FE022123		Oar.12159		TC26929	0.716344	1.17297	0.757726	1.09228	0.324972	0.284706	0.349507	0.349229	2.639	0.0176	C0009254M21.P1KAM13F KN511 Ovis aries abomasal mucosa (gastric fold) from Teladorsagia infected sheep Ovis aries cDNA clone C0009254M21 5', mRNA sequence [FE022123]	Transcribed locus, strongly similar to NP_001015012.1 ras-related protein Rab-30 [Rattus norvegicus]	Cluster: Ras-related protein Rab-30; n=5; Eutheria|Rep: Ras-related protein Rab-30 - Homo sapiens, partial (94%)
TL	EE752108	EE752108		Oar.8804		TC27244	0.893819	0.585664	0.707558	1.03412	0.427632	0.379232	0.225061	0.341195	2.15	0.00921	020502OCSI1026059HT OCS1 Ovis aries cDNA, mRNA sequence [EE752108]	Transcribed locus	homologue to Cluster: Putative uncharacterized protein; n=1; Phaeosphaeria nodorum|Rep: Putative uncharacterized , partial (9%)
TL	EE834568	EE834568		Oar.6162		TC31211	0.145289	0.108794	0.0932444	0.547802	0.01	0.0326173	0.0517676	0.0193182	4.762	0.0162	021030OOCX042065HT OOCX Ovis aries cDNA, mRNA sequence [EE834568]	Transcribed locus	similar to Cluster: Possible phospholipase/carboxylesterase; n=1; Bifidobacterium longum|Rep: Possible, partial (8%)
MZB1	GT881084	GT881084		Oar.11106		TC23662	0.13443	0.204687	0.0785031	0.171896	0.0226608	0.0218686	0.0176318	0.0304983	5.689	0.014	UMC-ofetw1t_0A01-001-a01 Fetal (1wk) thymus ofetw1t Ovis aries cDNA 3', mRNA sequence [GT881084]	Transcribed locus, strongly similar to NP_001092400.1 plasma cell-induced resident endoplasmic reticulum protein precursor [Bos taurus]	homologue to Cluster: MGC159584 protein; n=1; Bos taurus|Rep: MGC159584 protein - Bos taurus (Bovine), complete
KDM5B	EE792776	EE792776		Oar.10330		TC27582	1.54295	1.64635	1.79508	1.38644	0.756227	0.825094	0.765887	0.761681	2.135	0.000727	020314OMLT1003056HT OMLT Ovis aries cDNA, mRNA sequence [EE792776]	Transcribed locus, strongly similar to XP_002694248.1 PREDICTED: RB-binding protein-like [Bos taurus]	homologue to Cluster: PREDICTED: similar to PLU-1 protein; n=1; Bos taurus|Rep: PREDICTED: similar to PLU-1, partial (15%)
	EE872553	EE872553		Oar.16220			6.52952	10.3917	7.92307	7.88964	2.31053	2.39005	1.54348	2.84218	3.665	0.0012	020829OVMG1005C095HT OVMG Ovis aries cDNA, mRNA sequence [EE872553]	Transcribed locus
	EE820943	EE820943		Oar.12324		TC32074	0.753052	0.492916	0.467737	0.225638	0.193498	0.126814	0.215695	0.35271	2.684	0.0128	010716ONDC024057HT ONDC Ovis aries cDNA, mRNA sequence [EE820943]	Transcribed locus, strongly similar to NP_037046.1 sarcoplasmic/endoplasmic reticulum calcium ATPase 3 [Rattus norvegicus]	homologue to Cluster: Sarcoplasmic/endoplasmic reticulum calcium ATPase 3 (EC 3.6.3.8) (Calcium pump 3) (SERCA3) , partial (21%)
CCL25	NM_001040290	NM_001040290	NM_001040290	Oar.5778	678679	TC23819	0.537362	0.348706	0.180465	1.07489	0.0723064	0.0850627	0.0602773	0.0992882	4.152	0.035	chemokine (C-C motif) ligand 25	Chemokine (C-C motif) ligand 25	chemokine ligand 25;chemokine CCL25; C-C motif^^chemokine (C-C motif) ligand 25
	TC26205					TC26205	1.14467	1.21433	0.991661	1.82271	0.521485	0.509019	0.543826	0.648417	2.012	0.000535	Rep: islet cell autoantigen 1, 69kDa - Bos Taurus, partial (60%) [TC26205]		homologue to Cluster: PREDICTED: similar to islet cell autoantigen 1 isoform 1 isoform 6; n=1; Canis lupus, partial (62%)
	EE754072	EE754072		Oar.10452		TC38802	3.61937	4.5148	4.89353	2.69821	1.3961	1.68814	0.781075	1.32949	3.444	0.00188	020731OCS411040006HT OCS4 Ovis aries cDNA, mRNA sequence [EE754072]	Transcribed locus	Cluster: LOC508088 protein; n=1; Bos taurus|Rep: LOC508088 protein - Bos taurus (Bovine), partial (87%)
	EE782193	EE782193		Oar.11698			0.14262	0.161225	0.0685735	0.215109	0.0339335	0.0277634	0.0471853	0.0480582	3.044	0.0336	020502OMGB11011083HT OMGB1 Ovis aries cDNA, mRNA sequence [EE782193]	Transcribed locus
	EE773587	EE773587		Oar.13555		TC27279	28.8749	47.9315	35.8103	36.9332	17.4337	18.0991	13.0846	21.3731	2.131	0.0148	020709OFM1024013HT OFM1 Ovis aries cDNA, mRNA sequence [EE773587]	Transcribed locus	Cluster: P4HB protein; n=1; Bos taurus|Rep: P4HB protein - Bos taurus (Bovine), complete
	EE779048	EE779048		Oar.11591		TC46345	2.13456	2.07084	1.97392	1.6318	0.993747	1.13779	0.678914	1.16084	2.119	0.00794	020709OMGB11084066HT OMGB1 Ovis aries cDNA, mRNA sequence [EE779048]	Transcribed locus	similar to Cluster: UPI0000F31B35 related cluster; n=1; Bos taurus|Rep: unknown - Bos Taurus, partial (9%)
	FE022654	FE022654		Oar.16471			0.452686	0.38958	0.308897	1.01255	0.26415	0.13072	0.0995168	0.215777	2.297	0.0266	C0009255J05.Q1KAM13R KN511 Ovis aries rectum and large colon from E. coli challenged and unchallenged animals Ovis aries cDNA clone C0009255J05 3', mRNA sequence [FE022654]	Transcribed locus
	EE818176	EE818176		Oar.12302		TC40594	14.3917	34.8266	26.1621	47.9054	7.3808	7.75013	4.162	7.38519	3.642	0.0192	010914ONDC072043HT ONDC Ovis aries cDNA, mRNA sequence [EE818176]	Transcribed locus, strongly similar to XP_002697186.1 PREDICTED: nucleoporin 210 [Bos taurus]	homologue to Cluster: Nuclear pore membrane glycoprotein 210 precursor (POM210) (Nuclear pore protein gp210).; n=, partial (6%)
	EE851280	EE851280		Oar.12716		TC44091	18.3703	24.2398	14.5588	9.15374	5.6527	5.16268	2.94652	4.48177	4.208	0.00114	020829OSI1023083HT OSI Ovis aries cDNA, mRNA sequence [EE851280]	Transcribed locus	similar to Cluster: Putative uncharacterized protein; n=1; Plasmodium berghei|Rep: Putative uncharacterized, partial (21%)
	DY515008	DY515008		Oar.9497		TC45252	3.34964	2.58271	2.55066	2.68517	0.746696	0.778959	0.995051	0.908116	3.294	0.000405	sh3P0029P20_F.ab1 adult sheep fracture callus 10d Ovis aries cDNA, mRNA sequence [DY515008]	Transcribed locus, strongly similar to NP_001069102.1 V-type proton ATPase 116 kDa subunit a isoform 3 [Bos taurus]	homologue to Cluster: Similar to T-cell immune regulator 1; n=1; Bos taurus|Rep: Similar to T-cell immune, partial (12%)
	GW999052	GW999052		Oar.16060		TC26706	85.2477	142.991	109.95	125.862	48.2734	44.2271	29.989	47.0508	2.646	0.00635	U_TL-090730_DS_K3_plate1f16.b1 cDNA library from sheep postnatal mammary gland Ovis aries cDNA, mRNA sequence [GW999052]	Transcribed locus	homologue to Cluster: PREDICTED: serine (or cysteine) proteinase inhibitor clade H member 1; n=1; Macaca, partial (77%)
	CN823517	CN823517		Oar.352		TC35782	3.71851	4.14014	4.92677	4.61197	1.01704	1.30085	0.886332	0.739052	4.387	0.000178	Oa_splbn_05N13_M13reverse Sheep spleen\brain pSport1 library Ovis aries cDNA clone Oa_splbn_05N13 5', mRNA sequence [CN823517]	Transcribed locus	Cluster: Glycoprotein m6b; n=1; Mus musculus|Rep: Glycoprotein m6b - Mus musculus (Mouse), partial (14%)
	M55622	M55622		Oar.398		TC24960	0.26266	0.439337	0.229594	0.227664	0.0736475	0.0487394	0.132831	0.0887261	3.696	0.00644	Sheep T cell receptor alpha chain mRNA, VJC region [M55622]	T cell receptor alpha chain mRNA, VJC region	T-cell receptor alpha;This CDS feature is included to show the translation of the corresponding C_region. Presently translation qualifiers on C_region features are illegal.
MGLUR4	AY538591	AY538591		Oar.1089	443291	NP13108037	0.463995	0.856015	0.707594	0.711306	0.186774	0.220931	0.179555	0.226277	3.237	0.0155	metabotropic glutamate receptor 4	Metabotropic glutamate receptor 4
IFNAR2	NM_001009342	NM_001009342	NM_001009342	Oar.562	443363		0.841739	0.461454	0.563381	1.09566	0.24905	0.320493	0.321151	0.232979	2.168	0.0306	interferon (alpha, beta and omega) receptor 2	Interferon (alpha, beta and omega) receptor 2
	CN823354	CN823354		Oar.5859		TC30793	9.49278	13.4608	10.4706	10.3227	5.61432	6.01276	4.19426	5.1346	2.122	0.00431	Oa_splbn_04G19_M13reverse Sheep spleen\brain pSport1 library Ovis aries cDNA clone Oa_splbn_04G19 5', mRNA sequence [CN823354]	Transcribed locus, strongly similar to NP_063949.2 DNA polymerase epsilon subunit 4 [Homo sapiens]	homologue to Cluster: LOC613730 protein; n=3; Bos taurus|Rep: LOC613730 protein - Bos taurus (Bovine), complete
	GT880639	GT880639		Oar.11250		TC24049	0.472375	0.298833	0.309661	0.819465	0.17075	0.244589	0.121628	0.13725	2.168	0.0156	UMC-oend13p_0A01-011-e09 Day 13 (pregnant) endometrium oend13p Ovis aries cDNA 3', mRNA sequence [GT880639]	Transcribed locus, strongly similar to NP_001030247.1 XIAP-associated factor 1 [Bos taurus]	homologue to Cluster: XIAP associated factor-1 isoform 2; n=1; Bos taurus|Rep: XIAP associated factor-1 isoform, partial (96%)
	EE841218	EE841218		Oar.11678		TC30104	1.43	2.17662	1.11438	2.50486	0.609112	0.207801	0.300185	0.616002	3.87	0.00995	010914OSAB008027HT OSAB Ovis aries cDNA, mRNA sequence [EE841218]	Transcribed locus	homologue to Cluster: Farnesyl-diphosphate synthase; n=1; Polaromonas naphthalenivorans CJ2|Rep:, partial (3%)
	TC51824					TC51824	0.26127	0.217948	0.172423	0.437795	0.01	0.01	0.0446665	0.0147638	13.36	0.00313	Rep: LOC781710 protein - Bos taurus (Bovine), partial (20%) [TC51824]		similar to Cluster: PREDICTED: hypothetical protein; n=2; Bos taurus|Rep: PREDICTED: hypothetical protein -, partial (18%)
	GO758484	GO758484		Oar.14561		TC42485	0.265143	0.0909797	0.0604123	0.75961	0.01	0.01	0.01	0.010985	11.07	0.0317	010609OLEF006502HT OLEF Ovis aries cDNA 5', mRNA sequence [GO758484]	Transcribed locus, strongly similar to NP_038862.2 secreted frizzled-related protein 1 precursor [Mus musculus]	Cluster: Secreted frizzled-related protein 1 precursor; n=1; Bos taurus|Rep: Secreted, partial (72%)
	EE830489	EE830489		Oar.5286			11.2424	13.6219	16.4922	9.72278	7.31722	6.00418	2.99507	8.27096	2.371	0.0244	020605ONLN138016HT ONLN Ovis aries cDNA, mRNA sequence [EE830489]	Transcribed locus
	EE774777	EE774777		Oar.9535		TC26861	0.0797444	0.0813587	0.0725574	0.166414	0.0368356	0.0216769	0.0215939	0.0212165	3.163	0.00229	030729OM1351026020HT OM135 Ovis aries cDNA, mRNA sequence [EE774777]	Transcribed locus, strongly similar to NP_001099041.1 dehydrogenase/reductase SDR family member 7C [Homo sapiens]	homologue to Cluster: hypothetical protein LOC511943; n=1; Bos taurus|Rep: hypothetical protein LOC511943 - Bos, partial (67%)
NNOS	U76739	U76739		Oar.522	443533		0.101773	0.148557	0.112798	0.237099	0.0320261	0.041774	0.0139869	0.0221375	4.709	0.00358	nitric oxide synthase	Nitric oxide synthase
	TC41859					TC41859	0.203884	0.211908	0.0515127	0.535407	0.0423231	0.0320533	0.0106316	0.0269135	5.231	0.0462	Rep: PAOX protein - Bos taurus (Bovine), partial (6%) [TC41859]		weakly similar to Cluster: PAOX protein; n=1; Bos taurus|Rep: PAOX protein - Bos taurus (Bovine), partial (6%)
	EE804652	EE804652		Oar.12281			0.537743	0.578136	0.635813	0.492713	0.172579	0.243975	0.233999	0.255985	2.599	0.000414	020731ONDC250041HT ONDC Ovis aries cDNA, mRNA sequence [EE804652]	Transcribed locus
IGFBP5	NM_001129733	NM_001129733	NM_001129733	Oar.805	443133	NP13107199	0.646227	0.736711	0.705073	0.492635	0.0905198	0.267981	0.0975953	0.0878954	5.786	0.00661	insulin-like growth factor binding protein 5	Insulin-like growth factor binding protein 5
	EE819666	EE819666		Oar.6739			1.74821	1.90748	2.34424	3.77692	0.630251	0.95536	1.16356	0.860779	2.252	0.00364	020731ONDC282042HT ONDC Ovis aries cDNA, mRNA sequence [EE819666]	Transcribed locus
	EE830691	EE830691		Oar.7189		TC42272	0.471461	0.289151	0.340232	0.990111	0.0110514	0.0191262	0.196765	0.0211353	11.73	0.0275	020605ONLN140033HT ONLN Ovis aries cDNA, mRNA sequence [EE830691]	Transcribed locus, strongly similar to NP_001094521.1 beta-1,3-N-acetylglucosaminyltransferase manic fringe [Bos taurus]	homologue to Cluster: MFNG protein; n=2; Bos taurus|Rep: MFNG protein - Bos taurus (Bovine), partial (45%)
	EE770399	EE770399		Oar.3573		TC26790	5.69384	9.83415	7.23765	3.3836	2.05163	2.29479	1.22463	1.7452	4.155	0.00163	020322OFLV1001089HT OFLV Ovis aries cDNA, mRNA sequence [EE770399]	Transcribed locus, strongly similar to NP_009174.1 nurim [Homo sapiens]	homologue to Cluster: Nurim; n=1; Bos taurus|Rep: Nurim - Bos taurus (Bovine), complete
	EE760178	EE760178		Oar.10850			0.774554	0.405651	0.0675793	2.51032	0.0106802	0.0109058	0.01	0.0206193	22.24	0.0448	020829OD10L022060HT OD10L Ovis aries cDNA, mRNA sequence [EE760178]	Transcribed locus
	CU652577	CU652577		Oar.16328		TC47066	0.88166	0.458381	0.0634083	2.61974	0.0122819	0.01	0.01	0.0300412	21.27	0.049	CU652577 ovine foetal ovary tissues ( Early folliculogenesis) - F (ocai) Ovis aries cDNA clone ocai0005.e.12, mRNA sequence [CU652577]	Transcribed locus	similar to Cluster: PREDICTED: similar to Tropomyosin beta chain (Tropomyosin 2) (Beta-tropomyosin) isoform 7; , partial (10%)
	EE762495	EE762495		Oar.241		TC38576	0.431665	0.457229	0.0654851	2.84282	0.01	0.0151853	0.01	0.01	21.14	0.038	021030OD15L039092HT OD15L Ovis aries cDNA, mRNA sequence [EE762495]	Transcribed locus	weakly similar to Cluster: Adenylate cyclase; n=1; Pseudomonas mendocina ymp|Rep: Adenylate cyclase - Pseudomonas, partial (2%)
MADCAM-1	NM_001038020	NM_001038020	NM_001038020	Oar.4805	654333		0.239758	0.204495	0.184737	0.573453	0.0149623	0.0111126	0.0116901	0.011149	17.18	2.54e-06	mucosal vascular addressin cell adhesion molecule 1	Mucosal vascular addressin cell adhesion molecule 1
	CN822052	CN822052		Oar.2825		TC37905	0.395965	0.194613	0.0803746	1.3364	0.01	0.01	0.01	0.0147499	16.66	0.0219	Oa_splbn_10M06_M13reverse Sheep spleen\brain pSport1 library Ovis aries cDNA clone Oa_splbn_10M06 5', mRNA sequence [CN822052]	Transcribed locus, weakly similar to XP_002944568.1 PREDICTED: fumarylacetoacetate hydrolase domain-containing protein 1-like [Xenopus (Silurana) tropicalis]	homologue to Cluster: Putative uncharacterized protein; n=1; Bordetella pertussis|Rep: Putative uncharacterized, partial (25%)
LOC100137068	EE855194	EE855194		Oar.12813	100137068		0.362493	0.23376	0.126763	1.68543	0.0130699	0.0152881	0.01	0.0160544	16.49	0.00632	TRPV6	TRPV6
	EE810251	EE810251		Oar.12102		TC47814	0.228278	0.163488	0.104041	0.419746	0.01	0.01	0.01	0.01	15.72	0.00634	010914ONDC209087HT ONDC Ovis aries cDNA, mRNA sequence [EE810251]	Transcribed locus, strongly similar to NP_058047.1 basic leucine zipper transcriptional factor ATF-like [Mus musculus]	homologue to Cluster: PREDICTED: similar to B-ATF; n=1; Bos taurus|Rep: PREDICTED: similar to B-ATF - Bos taurus, complete
	EE832495	EE832495		Oar.3598		TC31807	0.690634	0.685634	0.0832115	2.39664	0.0149407	0.0283314	0.0160512	0.0506297	14.05	0.0483	020605ONLN117059HT ONLN Ovis aries cDNA, mRNA sequence [EE832495]	Transcribed locus, strongly similar to NP_001005892.1 transcription factor PU.1 [Rattus norvegicus]	homologue to Cluster: UPI000061452A related cluster; n=1; Bos taurus|Rep: unknown - Bos Taurus, complete
	EE759066	EE759066		Oar.10793			0.189499	0.142875	0.110144	0.506077	0.01	0.0115844	0.01	0.01	13.87	0.00233	020829OD10L015070HT OD10L Ovis aries cDNA, mRNA sequence [EE759066]	Transcribed locus, strongly similar to NP_001131023.1 leucine-rich repeat flightless-interacting protein 1 isoform 2 [Homo sapiens]
	AF172666	AF172666		Oar.941			0.267971	0.109384	0.0815275	0.813531	0.01	0.01	0.01	0.01	13.37	0.0177	Ovis aries clone 35 immunoglobulin heavy chain precursor (IGHV) mRNA, partial cds [AF172666]	Clone 35 immunoglobulin heavy chain precursor (IGHV)
	EE793762	EE793762		Oar.9785		TC23391	0.360128	0.124029	0.063129	1.35639	0.01	0.01	0.01	0.0135873	13.09	0.0342	020709OMLT1019069HT OMLT Ovis aries cDNA, mRNA sequence [EE793762]	Transcribed locus, strongly similar to NP_001033771.1 activation-induced cytidine deaminase [Bos taurus]	homologue to Cluster: Activation-induced cytidine deaminase; n=1; Bos taurus|Rep: Activation-induced cytidine, complete
	FE038313	FE038313		Oar.15820			0.121924	0.0841791	0.275941	0.615084	0.01	0.0110517	0.01	0.0138774	12.71	0.015	C0009487J20.Q1KM13R KN511 Ovis aries efferent gastric lymph from uninfected sheep Ovis aries cDNA clone C0009487J20 3', mRNA sequence [FE038313]	Transcribed locus, strongly similar to NP_663736.2 acyl-CoA-binding domain-containing protein 5 isoform 1 [Homo sapiens]
	FE034064	FE034064		Oar.16409		TC27534	0.235198	0.159733	0.0688475	0.658276	0.0122876	0.0122701	0.01	0.01	12.39	0.018	C0009481J15.P1KAM13F KN511 Ovis aries abomasal mucosa (gastric fold) from (Teladorsagia) uninfected sheep Ovis aries cDNA clone C0009481J15 5', mRNA sequence [FE034064]	Transcribed locus, strongly similar to NP_001095468.1 rho guanine nucleotide exchange factor 16 [Bos taurus]	homologue to Cluster: Rho guanine exchange factor 16; n=1; Bos taurus|Rep: Rho guanine exchange factor 16 - Bos, partial (42%)
COL4A3	L47282	L47282		Oar.415	443526	NP13107307	0.258758	0.0906645	0.05927	0.892234	0.01	0.01	0.01	0.01	11.16	0.0304	collagen, type IV, alpha 3 (Goodpasture antigen)	Collagen, type IV, alpha 3 (Goodpasture antigen)
OTR	NM_001009752	NM_001009752	NM_001009752	Oar.823	443138	NP13108845	0.206806	0.109152	0.0923897	0.572432	0.01	0.01	0.01	0.0194544	10.82	0.00174	oxytocin receptor	Oxytocin receptor
	TC35329					TC35329	0.267545	0.192805	0.124564	1.42927	0.01	0.01	0.0406314	0.0236069	10.56	0.0026	Rep: Zinc finger protein 408 (PR domain zinc finger protein 17). - Canis familiaris, partial (97%) [TC35329]		homologue to Cluster: PREDICTED: hypothetical protein; n=1; Bos taurus|Rep: PREDICTED: hypothetical protein -, complete
	CO001100	CO001100		Oar.274			0.235381	0.140203	0.0470309	0.430984	0.01	0.01	0.01	0.0156936	10.34	0.033	LOF35 pre-oestrum adult sheep ovary library Ovis aries cDNA, mRNA sequence [CO001100]	Transcribed locus
	FE023926	FE023926		Oar.14802			0.392572	0.169492	0.177299	1.16067	0.0244342	0.0120695	0.0223595	0.0399795	10.05	0.00208	C0009257H10.Q1KBM13R KN511 Ovis aries peyer's patch from terminal ileum of Teladorsagia infected sheep Ovis aries cDNA clone C0009257H10 3', mRNA sequence [FE023926]	Transcribed locus
GRIA1	AY346122	AY346122		Oar.1053	443271	NP13107984	0.126353	0.0755846	0.0925631	0.329274	0.01	0.01	0.01	0.01	9.597	0.00403	glutamate receptor, ionotropic, AMPA 1	Glutamate receptor, ionotropic, AMPA 1
CYB561	NM_001093790	NM_001093790	NM_001093790	Oar.722	100048995	TC24198	0.106824	0.0788419	0.139916	0.530074	0.01	0.01	0.0130642	0.0120659	9.427	0.00189	cytochrome b-561	Cytochrome b-561	cytochrome b561
TKDP5	AF529269	AF529269		Oar.982	443180	TC22696	0.119549	0.0864323	0.072752	0.307233	0.01	0.01	0.01	0.01	9.093	0.00402	trophoblast Kunitz domain protein 5	Trophoblast Kunitz domain protein 5	homologue to Cluster: Trophoblast Kunitz domain protein 5; n=1; Ovis aries|Rep: Trophoblast Kunitz domain, partial (70%)
							0.129214	0.0824279	0.0562423	0.405689	0.01	0.01	0.01	0.01	8.43	0.0118
	EE759677	EE759677		Oar.13203			0.0693612	0.122079	0.0883338	0.128198	0.01	0.0136205	0.01	0.01	8.403	0.00157	020829OD10L025058HT OD10L Ovis aries cDNA, mRNA sequence [EE759677]	Transcribed locus, strongly similar to NP_001068594.1 collagen alpha-2(VI) chain [Bos taurus]
	EE846479	EE846479		Oar.12713		TC33724	0.0594274	0.0743388	0.130921	0.161871	0.01	0.01	0.01	0.01	8.332	0.0115	010914OSAB074034HT OSAB Ovis aries cDNA, mRNA sequence [EE846479]	Transcribed locus	weakly similar to Cluster: PREDICTED: hypothetical protein; n=1; Homo sapiens|Rep: PREDICTED: hypothetical protein -, partial (15%)
PPY	AY427976	AY427976		Oar.1071	443280	NP13108010	0.279366	0.19055	0.0813882	0.457247	0.0215129	0.0334283	0.0125508	0.0172674	8.205	0.0124	pancreatic polypeptide	Pancreatic polypeptide
	EE750623	EE750623		Oar.15116			0.424056	0.126614	0.0783863	1.07809	0.01	0.0460895	0.0180104	0.0181723	8.192	0.0294	020502OAPP1006054HT OAPP Ovis aries cDNA, mRNA sequence [EE750623]	Transcribed locus
VEGFA	NM_001025110	NM_001025110	NM_001025110	Oar.988	443103	TC35809	0.0665654	0.129995	0.0650197	0.20593	0.01	0.0118646	0.01	0.0104913	7.816	0.0102	vascular endothelial growth factor A	Vascular endothelial growth factor A	vascular endothelial growth factor
	AF030018	AF030018		Oar.668			0.0703588	0.0759299	0.0822943	0.261203	0.01	0.01	0.01	0.01	7.604	0.000443	Ovis aries OTCR7 T-cell receptor beta chain mRNA, partial cds [AF030018]	OTCR7 T-cell receptor beta chain
	CN824759	CN824759		Oar.13022		TC37113	0.304653	0.445017	0.616048	1.70261	0.0259406	0.219429	0.0641924	0.0307162	7.552	0.0188	Oa_splbn_09E08_M13reverse Sheep spleen\brain pSport1 library Ovis aries cDNA clone Oa_splbn_09E08 5', mRNA sequence [CN824759]	Transcribed locus	Cluster: Putative uncharacterized protein; n=1; Homo sapiens|Rep: Putative uncharacterized protein, partial (56%)
SHEUGT1A07	NM_001009189	NM_001009189	NM_001009189	Oar.694	442993	TC22597	0.15576	0.114486	0.0540444	0.488978	0.01	0.0201412	0.01	0.0160982	7.361	0.00945	UDP-glucuronosyltransferase	UDP-glucuronosyltransferase	UDP-glucuronosyltransferase
VEGFA	NM_001025110	NM_001025110	NM_001025110	Oar.988	443103	TC35809	0.0476727	0.0961514	0.0776006	0.288774	0.01	0.01	0.01	0.01	7.085	0.0105	vascular endothelial growth factor A	Vascular endothelial growth factor A	vascular endothelial growth factor
							0.188606	0.0874077	0.0613108	0.538359	0.01	0.0194013	0.0129661	0.0161092	7.073	0.0154
	EE868308	EE868308		Oar.12829			0.265778	0.123004	0.0524924	0.777459	0.0138898	0.0279512	0.0103622	0.0218681	6.952	0.0352	030512OT1F1021040HT OT1F Ovis aries cDNA, mRNA sequence [EE868308]	Transcribed locus
	EE827210	EE827210		Oar.4048		TC24677	1.76196	2.15483	1.95323	2.94099	0.230149	0.373571	0.287096	0.262758	6.872	3.26e-05	020605ONLN130057HT ONLN Ovis aries cDNA, mRNA sequence [EE827210]	Transcribed locus, strongly similar to NP_001068842.1 lymphocyte-specific protein 1 [Bos taurus]	homologue to Cluster: Similar to lymphocyte-specific protein 1; n=1; Bos taurus|Rep: Similar to, partial (90%)
	EE839187	EE839187		Oar.12712		TC28224	1.61353	1.30553	2.55254	5.57983	0.14129	0.330279	0.883498	0.121927	6.579	0.0191	010914OSAA053057HT OSAA Ovis aries cDNA, mRNA sequence [EE839187]	Transcribed locus, strongly similar to XP_887881.2 PREDICTED: integrin, beta 4 isoform 3 [Bos taurus]	Cluster: UPI0000614941 related cluster; n=1; Bos taurus|Rep: unknown - Bos Taurus, partial (15%)
	EE834820	EE834820		Oar.15904			1.04676	2.4295	1.53322	0.605164	0.233904	0.396559	0.164446	0.223694	6.512	0.00343	021030OOCX006030HT OOCX Ovis aries cDNA, mRNA sequence [EE834820]	Transcribed locus
	EE848896	EE848896		Oar.105		TC33866	0.2963	0.215914	0.399874	0.673719	0.019873	0.0563451	0.106203	0.0352735	6.511	0.00776	030729OSCA3024054HT OSCA Ovis aries cDNA, mRNA sequence [EE848896]	Transcribed locus, strongly similar to NP_001013155.1 C-X-C motif chemokine 14 [Rattus norvegicus]	homologue to Cluster: PREDICTED: similar to Chemokine (C-X-C motif) ligand 14; n=1; Equus caballus|Rep:, partial (54%)
SLC9A3R1	DQ272258	DQ272258		Oar.4737	780527	NP13107269	0.173514	0.163399	0.123058	0.282583	0.016454	0.0248357	0.0275573	0.0272638	6.443	8.76e-05	solute carrier family 9 (sodium/hydrogen exchanger), member 3 regulator 1	Solute carrier family 9 (sodium/hydrogen exchanger), member 3 regulator 1
	CU638001	CU638001		Oar.5968			0.093998	0.0870866	0.0517778	0.138137	0.01	0.0169133	0.01	0.0110278	6.428	0.00164	CU638001 ovine foetal ovary tissues (Prophase I meiosis) -M (ocaj) Ovis aries cDNA clone ocaj0007.d.06 5', mRNA sequence [CU638001]	Transcribed locus, strongly similar to NP_001032675.1 TATA box-binding protein-associated factor RNA polymerase I subunit D [Bos taurus]
	EE772526	EE772526		Oar.5419		TC51744	0.157244	0.138221	0.0464502	0.759075	0.0153544	0.0187158	0.01	0.0225709	6.286	0.0257	020709OFM1022050HT OFM1 Ovis aries cDNA, mRNA sequence [EE772526]	Transcribed locus, strongly similar to XP_617549.3 PREDICTED: collagen type 5 alpha 1-like [Bos taurus]	homologue to Cluster: PREDICTED: similar to procollagen type V alpha 1; n=1; Canis lupus familiaris|Rep:, partial (19%)
MMP7	NM_001136491	NM_001136491	NM_001136491	Oar.18627	100192317	TC22784	0.155184	0.272933	0.0816804	0.604659	0.0368482	0.0409315	0.01	0.0224217	6.272	0.0136	matrix metallopeptidase 7 (matrilysin, uterine)	Matrix metallopeptidase 7 (matrilysin, uterine)	homologue to Cluster: matrix metalloproteinase 7 (matrilysin uterine); n=1; Bos taurus|Rep: matrix, partial (96%)
UNC	AF084258	AF084258		Oar.630	443036		0.137182	0.102464	0.0870442	0.434424	0.0190911	0.0160041	0.0121864	0.0239157	6.192	0.000259	urocortin precursor	Urocortin precursor
	GW998231	GW998231		Oar.8990			0.472097	0.306339	0.164907	1.79672	0.0475366	0.0346725	0.0725112	0.0401406	6.15	0.0123	U_TL-090730_DS_K1_plate1h18.b1 cDNA library from sheep postnatal mammary gland Ovis aries cDNA, mRNA sequence [GW998231]	Transcribed locus, moderately similar to XP_591483.5 PREDICTED: hypothetical protein [Bos taurus]
							6.10243	19.8024	14.4378	12.144	1.73908	4.7916	1.19818	1.58209	6.039	0.0147
							0.270067	0.280366	0.25901	0.343521	0.0369005	0.0333475	0.0835595	0.0404456	5.972	0.00312
LOC100125615	EF627040	EF627040		Oar.14452	100125615	TC50355	0.176052	0.159463	0.0471587	0.616789	0.0234913	0.0180391	0.0133338	0.0218127	5.86	0.0432	Robo4	Robo4	Robo4
UNC	AF084258	AF084258		Oar.630	443036		0.0973998	0.0964314	0.0659263	0.325548	0.017973	0.0153819	0.0142654	0.0120507	5.773	0.00058	urocortin precursor	Urocortin precursor
HIRA	EE818011	EE818011		Oar.9890		TC34291	0.154425	0.0986492	0.0832843	0.357294	0.01	0.01	0.0538467	0.0238088	5.721	0.0163	020731ONDC225037HT ONDC Ovis aries cDNA, mRNA sequence [EE818011]	Transcribed locus, strongly similar to XP_588862.3 PREDICTED: HIR histone cell cycle regulation defective homolog A [Bos taurus]	homologue to Cluster: PREDICTED: similar to HIR (histone cell cycle regulation defective S. cerevisiae) homolog , partial (19%)
LOC524810	Z49178	Z49178		Oar.588			0.119507	0.0871659	0.0642489	0.875686	0.01	0.01	0.0554503	0.01	5.7	0.0203	O.aries mRNA for immunoglobulin mu heavy chain variable region (clone VR5) [Z49178]	Immunoglobulin mu heavy chain variable region (clone VR5)
SLC9A3R1	DQ272258	DQ272258		Oar.4737	780527	NP13107269	0.219385	0.15413	0.122275	0.499245	0.028438	0.0251119	0.0269664	0.0345448	5.62	0.00411	solute carrier family 9 (sodium/hydrogen exchanger), member 3 regulator 1	Solute carrier family 9 (sodium/hydrogen exchanger), member 3 regulator 1
TL	FE026786	FE026786		Oar.16758			0.119726	0.0827104	0.0476938	0.305547	0.0244851	0.0153312	0.01	0.01	5.595	0.00635	C0009261L11.Q1KBM13R KN511 Ovis aries gastric lymph node from Teladorsagia infected sheep Ovis aries cDNA clone C0009261L11 3', mRNA sequence [FE026786]	Transcribed locus
ICAM3	EE802216	EE802216		Oar.12198		TC25341	0.468567	0.359723	0.233543	0.682595	0.0222251	0.141459	0.183902	0.024522	5.544	0.0492	020731ONDC220039HT ONDC Ovis aries cDNA, mRNA sequence [EE802216]	Transcribed locus, strongly similar to NP_776774.1 intercellular adhesion molecule 3 precursor [Bos taurus]	homologue to Cluster: Intercellular adhesion molecule 3 precursor; n=1; Bos taurus|Rep: Intercellular adhesion, partial (51%)
TL	EE833824	EE833824		Oar.13944			0.136497	0.0827426	0.0471943	0.44307	0.0240405	0.0175323	0.01	0.0109378	5.533	0.0117	021030OOCX027035HT OOCX Ovis aries cDNA, mRNA sequence [EE833824]	Transcribed locus
PRODH	FE022039	FE022039		Oar.15863		TC36336	0.132285	0.100291	0.0711154	0.332311	0.01	0.0145507	0.0589843	0.0145359	5.219	0.0175	C0009254K22.P1KAM13F KN511 Ovis aries abomasal mucosa (gastric fold) from (Teladorsagia) uninfected sheep Ovis aries cDNA clone C0009254K22 5', mRNA sequence [FE022039]	Transcribed locus, strongly similar to NP_001068653.1 proline dehydrogenase 1 [Bos taurus]	homologue to Cluster: Proline dehydrogenase (Oxidase) 1; n=1; Bos taurus|Rep: Proline dehydrogenase (Oxidase) 1, partial (68%)
MT3	NM_001009755	NM_001009755	NM_001009755	Oar.980	443168	TC44238	6.73244	14.2258	8.27205	19.4769	2.10967	1.54056	1.62915	2.27466	4.967	0.00932	metallothionein 3	Metallothionein 3	metallothionein-III;neurite growth inhibitory factor
MT3	NM_001009755	NM_001009755	NM_001009755	Oar.980	443168	TC44238	5.50317	10.2509	8.08941	18.5178	1.5183	1.71605	1.18172	1.98714	4.895	0.00304	metallothionein 3	Metallothionein 3	metallothionein-III;neurite growth inhibitory factor
EIF4EBP1	CN822074	CN822074		Oar.5486			18.5555	38.6154	25.1033	27.3842	5.40596	5.94947	4.82609	6.0523	4.733	0.0141	Oa_splbn_10L04_M13reverse Sheep spleen\brain pSport1 library Ovis aries cDNA clone Oa_splbn_10L04 5', mRNA sequence [CN822074]	Transcribed locus, strongly similar to NP_001071361.1 eukaryotic translation initiation factor 4E-binding protein 1 [Bos taurus]
	TC33293					TC33293	0.219191	0.0995932	0.066149	0.569646	0.0168686	0.0263325	0.0379024	0.0206723	4.654	0.0299	Rep: CTF18, chromosome transmission fidelity factor 18 homolog (S. cerevisiae) (CTF18, chromosome transmission fidelity factor 18 homolog (S. cerevisiae), isoform CRA_c) - Homo sapiens (Human), partial (44%) [TC33293]		homologue to Cluster: PREDICTED: similar to CTF18 chromosome transmission fidelity factor 18 homolog, partial (44%)
	EE869821	EE869821		Oar.12869		TC45208	0.260069	0.150312	0.079859	1.00552	0.0256888	0.0298863	0.0178173	0.07556	4.584	0.0242	010716OT2F025095HT OT2F Ovis aries cDNA, mRNA sequence [EE869821]	Transcribed locus	similar to Cluster: UPI0000F3469E related cluster; n=1; Bos taurus|Rep: unknown - Bos Taurus, partial (3%)
	EE864042	EE864042		Oar.16172		TC35812	0.236186	0.128466	0.114791	0.416703	0.0245891	0.037154	0.0341033	0.0394062	4.554	0.0098	010723OSTA013049HT OSTA Ovis aries cDNA, mRNA sequence [EE864042]	Transcribed locus	similar to Cluster: Patatin-like phospholipase; n=2; Burkholderia pseudomallei|Rep: Patatin-like phospholipase , partial (2%)
	EE792460	EE792460		Oar.11908		TC40619	0.321959	0.174646	0.072585	1.11433	0.0347593	0.0556475	0.0176585	0.045451	4.527	0.0498	020709OMLT1017038HT OMLT Ovis aries cDNA, mRNA sequence [EE792460]	Transcribed locus, strongly similar to XP_002725891.1 PREDICTED: signal peptide, CUB domain, EGF-like 3 isoform 2 [Rattus norvegicus]	homologue to Cluster: MGC157235 protein; n=1; Bos taurus|Rep: MGC157235 protein - Bos taurus (Bovine), partial (67%)
NPY	NM_001009452	NM_001009452	NM_001009452	Oar.646	443508	TC40944	0.26486	0.30629	0.185177	1.51743	0.0426	0.0628248	0.0588167	0.0565251	4.518	0.00217	neuropeptide Y	Neuropeptide Y	neuropeptide Y
	FE031653	FE031653		Oar.12540		TC33279	0.387898	0.494149	0.338102	0.352952	0.111145	0.122682	0.0323659	0.149485	4.457	0.0184	C0009478D02.P1KAM13F KN511 Ovis aries rectum and large colon from E. coli challenged and unchallenged animals Ovis aries cDNA clone C0009478D02 5', mRNA sequence [FE031653]	Transcribed locus, strongly similar to NP_001152761.1 B-cell lymphoma/leukemia 11A isoform 2 [Mus musculus]	homologue to Cluster: B-cell lymphoma/leukemia 11A (B-cell CLL/lymphoma 11A) (COUP-TF- interacting protein 1), partial (34%)
							0.624197	0.75481	1.18047	1.14875	0.122981	0.513055	0.198516	0.0955545	4.421	0.0205
	DY507997	DY507997		Oar.13715		TC40905	85.6102	96.0193	87.8215	49.4109	17.507	23.1931	22.0541	21.9586	4.26	1.4e-05	sh3P0008C02_F.ab1 adult sheep fracture callus 10d Ovis aries cDNA, mRNA sequence [DY507997]	Transcribed locus, weakly similar to NP_001001825.2 biglycan [Danio rerio]	Cluster: Biglycan precursor; n=1; Ovis aries|Rep: Biglycan precursor - Ovis aries (Sheep), partial (65%)
	CU655801	CU655801		Oar.5247			0.0920329	0.045431	0.142728	0.104139	0.025591	0.0278182	0.0132069	0.0164706	4.244	0.0292	CU655801 ovine foetal ovary tissues ( Early folliculogenesis) - F (ocai) Ovis aries cDNA clone ocai0009.p.22, mRNA sequence [CU655801]	Transcribed locus, strongly similar to NP_001029570.1 equilibrative nucleoside transporter 1 [Bos taurus]
	TC40332					TC40332	1.64001	1.39147	1.78076	0.913501	0.352542	0.317787	0.550288	0.364027	4.123	0.000251	Rep: Thiosulfate sulfurtransferase - Bos taurus (Bovine), complete [TC40332]		homologue to Cluster: Thiosulfate sulfurtransferase; n=1; Bos taurus|Rep: Thiosulfate sulfurtransferase - Bos, complete
	EE758328	EE758328		Oar.14034			0.228845	0.206808	0.206358	0.2681	0.0435889	0.0529676	0.0768178	0.0443144	4.037	0.00113	020605OCS411014029HT OCS4 Ovis aries cDNA, mRNA sequence [EE758328]	Transcribed locus
NPY	NM_001009452	NM_001009452	NM_001009452	Oar.646	443508	TC40944	0.103976	0.161054	0.159562	0.52324	0.0225218	0.0500146	0.0490141	0.0290834	3.898	0.00268	neuropeptide Y	Neuropeptide Y	neuropeptide Y
	EE825114	EE825114		Oar.11746			0.178207	0.0753056	0.0851684	0.384103	0.0249931	0.0343115	0.0210078	0.0298831	3.86	0.0246	020605ONLN019084HT ONLN Ovis aries cDNA, mRNA sequence [EE825114]	Transcribed locus, strongly similar to NP_001161376.1 DNA polymerase delta subunit 3 [Bos taurus]
							3.29186	4.49287	3.03393	2.49448	0.787121	1.19586	1.00031	0.860557	3.745	0.000839
	TC23159					TC23159	0.216279	0.400566	0.229029	1.03218	0.0676623	0.0736105	0.0880845	0.0623697	3.743	0.0127	Rep: CENTB1 protein - Bos taurus (Bovine), partial (56%) [TC23159]		homologue to Cluster: CENTB1 protein; n=1; Bos taurus|Rep: CENTB1 protein - Bos taurus (Bovine), partial (55%)
	EE817717	EE817717		Oar.12335		TC26753	0.429381	1.02367	0.737201	1.54115	0.149597	0.363988	0.100006	0.214667	3.715	0.0175	020731ONDC280003HT ONDC Ovis aries cDNA, mRNA sequence [EE817717]	Transcribed locus, moderately similar to NP_001095706.1 RAS protein activator like-3 [Bos taurus]	homologue to Cluster: MGC152536 protein; n=2; Bos taurus|Rep: MGC152536 protein - Bos taurus (Bovine), partial (26%)
IL-1B	NM_001009465	NM_001009465	NM_001009465	Oar.434	443539	TC22438	0.149475	0.0784276	0.0590991	0.258544	0.0243085	0.0304134	0.0198777	0.0228724	3.675	0.0317	interleukin 1 beta	Interleukin 1 beta	interleukin-1 beta
ST3GAL4	NM_001112818	NM_001112818	NM_001112818	Oar.4287	100127212	TC23515	4.66638	5.49554	4.36571	4.15934	1.40962	1.46195	0.959	1.55386	3.641	0.000233	ST3 beta-galactoside alpha-2,3-sialyltransferase 4	ST3 beta-galactoside alpha-2,3-sialyltransferase 4	alpha-2,3-sialyltransferase
	EE777723	EE777723		Oar.7743		TC30993	4.2914	4.17813	6.26648	10.439	0.820857	1.02594	3.66863	1.00743	3.633	0.0264	020709OMGB11056074HT OMGB1 Ovis aries cDNA, mRNA sequence [EE777723]	Transcribed locus, strongly similar to NP_001040050.1 C-C motif chemokine 14 [Bos taurus]	homologue to Cluster: Chemokine (C-C motif) ligand 14; n=1; Bos taurus|Rep: Chemokine (C-C motif) ligand 14 -, complete
	EE783097	EE783097		Oar.15551			0.168855	0.244513	0.15969	0.595566	0.0439134	0.125748	0.0394298	0.0329265	3.624	0.0171	020502OMGB11014071HT OMGB1 Ovis aries cDNA, mRNA sequence [EE783097]	Transcribed locus
	FE032190	FE032190		Oar.17099			1.93429	3.48306	2.06919	1.5296	0.592927	0.989774	0.511642	0.650086	3.621	0.00501	C0009478P10.P1KAM13F KN511 Ovis aries efferent gastric lymph from uninfected sheep Ovis aries cDNA clone C0009478P10 5', mRNA sequence [FE032190]	Transcribed locus
	EE750269	EE750269		Oar.6899			0.10775	0.159748	0.0720704	0.890179	0.0182298	0.028417	0.0412771	0.0364915	3.615	0.0107	020502OAPP1013059HT OAPP Ovis aries cDNA, mRNA sequence [EE750269]	Transcribed locus, strongly similar to NP_033034.1 ras-related C3 botulinum toxin substrate 2 precursor [Mus musculus]
	EE793518	EE793518		Oar.11596		TC27833	0.165363	0.206466	0.153464	0.445426	0.0354923	0.0962825	0.0358895	0.0449117	3.585	0.00811	020709OMLT1023029HT OMLT Ovis aries cDNA, mRNA sequence [EE793518]	Transcribed locus, strongly similar to XP_002697975.1 PREDICTED: HRPE773-like [Bos taurus]	similar to Cluster: PREDICTED: hypothetical protein; n=2; Bos taurus|Rep: PREDICTED: hypothetical protein -, partial (77%)
	EE774256	EE774256		Oar.3429		TC39981	27.1165	63.6358	41.3951	22.0898	14.5695	14.516	6.67588	13.1245	3.556	0.0143	020709OFM1026027HT OFM1 Ovis aries cDNA, mRNA sequence [EE774256]	Transcribed locus, strongly similar to XP_001925611.2 PREDICTED: collagen alpha-1(XV) chain-like [Sus scrofa]	similar to Cluster: Putative uncharacterized protein; n=1; Silicibacter pomeroyi|Rep: Putative uncharacterized , partial (2%)
	EE833826	EE833826		Oar.12664		TC37538	5.33473	9.02631	4.42077	7.01637	1.21345	3.59229	1.30712	1.3967	3.555	0.0125	021030OOCX022010HT OOCX Ovis aries cDNA, mRNA sequence [EE833826]	Transcribed locus, strongly similar to NP_001158511.1 GDNF family receptor alpha-2 isoform c [Homo sapiens]	homologue to Cluster: GDNF family receptor alpha-2 precursor; n=1; Bos taurus|Rep: GDNF family receptor alpha-2, partial (47%)
	TC48650					TC48650	0.250192	0.167398	0.104297	0.470777	0.0314732	0.0446995	0.0537041	0.0601118	3.541	0.019	Rep: Podocan-like protein 1 precursor - Homo sapiens (Human), partial (82%) [TC48650]		homologue to Cluster: UPI0000F329E9 related cluster; n=1; Bos taurus|Rep: unknown - Bos Taurus, partial (84%)
	DY522330	DY522330		Oar.3392		TC42238	0.831572	0.586024	0.516336	1.08297	0.140535	0.206504	0.207402	0.173161	3.514	0.00266	sh3P0053B15_F.ab1 adult sheep fracture callus 10d Ovis aries cDNA, mRNA sequence [DY522330]	Transcribed locus	homologue to Cluster: PREDICTED: hypothetical protein; n=1; Bos taurus|Rep: PREDICTED: hypothetical protein -, partial (26%)
	TC40078					TC40078	4.16443	4.30507	4.16834	3.77147	1.1463	1.56649	0.935046	1.26814	3.487	0.00126	Rep: 60S ribosomal protein L35 - Bos taurus (Bovine), complete [TC40078]		homologue to Cluster: PREDICTED: similar to ribosomal protein L35; n=1; Bos taurus|Rep: PREDICTED: similar to, partial (96%)
	TC45667					TC45667	0.76829	1.46821	1.17721	1.62644	0.318634	0.38533	0.252732	0.331623	3.451	0.0111	Rep: Collagen alpha-1(III) chain - Bos taurus (Bovine), partial (14%) [TC45667]		homologue to Cluster: Collagen alpha-1(III) chain; n=1; Bos taurus|Rep: Collagen alpha-1(III) chain - Bos taurus , partial (13%)
	TC31949					TC31949	6.96855	11.0272	9.10953	6.47113	2.09143	3.91639	2.27434	2.38827	3.438	0.00153	Rep: MGC138923 protein - Bos taurus (Bovine), partial (52%) [TC31949]		Cluster: MGC138923 protein; n=1; Bos taurus|Rep: MGC138923 protein - Bos taurus (Bovine), partial (51%)
	EE782034	EE782034		Oar.11501		TC33484	0.21368	0.0981607	0.146879	0.83273	0.0360007	0.0454148	0.0434699	0.0462653	3.417	0.0257	020502OMGB11028015HT OMGB1 Ovis aries cDNA, mRNA sequence [EE782034]	Transcribed locus	similar to Cluster: CRL-1722 L5178Y-R cDNA RIKEN full-length enriched library clone:I730047O22 product:, partial (8%)
	EE747728	EE747728		Oar.9891		TC43913	1.09967	2.49014	1.41594	1.15045	0.391844	0.348173	0.516026	0.639655	3.41	0.018	020709OAPP1053025HT OAPP Ovis aries cDNA, mRNA sequence [EE747728]	Transcribed locus, weakly similar to XP_002702766.1 PREDICTED: hypothetical protein [Bos taurus]	similar to Human ribosomal DNA complete repeating unit, complete
	FE026006	FE026006		Oar.16710		TC38410	0.156409	0.0792657	0.0643937	0.391597	0.0137019	0.0184579	0.0335848	0.0659977	3.39	0.039	C0009260I01.P1KAM13F KN511 Ovis aries rectum and large colon from E. coli challenged and unchallenged animals Ovis aries cDNA clone C0009260I01 5', mRNA sequence [FE026006]	Transcribed locus, strongly similar to XP_584555.4 PREDICTED: nuclear pore complex-associated protein TPR isoform 1 [Bos taurus]	homologue to Cluster: PREDICTED: similar to Tpr isoform 1; n=1; Bos taurus|Rep: PREDICTED: similar to Tpr, partial (12%)
	CN824180	CN824180		Oar.5906		TC24722	1.24126	3.13512	2.55728	1.83768	0.782538	0.708703	0.419234	0.736318	3.344	0.0307	Oa_splbn_07D08_M13reverse Sheep spleen\brain pSport1 library Ovis aries cDNA clone Oa_splbn_07D08 5', mRNA sequence [CN824180]	Transcribed locus, strongly similar to NP_990512.1 stathmin-2 [Gallus gallus]	homologue to Cluster: UPI0000EB0A61 related cluster; n=1; Canis lupus familiaris|Rep: unknown - Canis familiaris, complete
	CD288271	CD288271		Oar.14763		TC28660	1.78687	3.81324	2.51249	3.39667	0.655338	1.17938	0.688337	0.69275	3.308	0.0132	3_N9.abd POE14_(Day_14_pregnant_ovine_endometrium) Ovis aries cDNA, mRNA sequence [CD288271]	Transcribed locus, strongly similar to NP_001012284.1 ubiquitin-like modifier-activating enzyme 7 [Bos taurus]	homologue to Cluster: Ubiquitin E1-like enzyme; n=1; Bos taurus|Rep: Ubiquitin E1-like enzyme - Bos taurus, partial (21%)
	EE826286	EE826286		Oar.6843			0.41786	0.86053	0.546994	0.644997	0.166488	0.207437	0.139941	0.208516	3.264	0.0166	020605ONLN049002HT ONLN Ovis aries cDNA, mRNA sequence [EE826286]	Transcribed locus, strongly similar to XP_594248.3 PREDICTED: CG2446-like [Bos taurus]
	EE783299	EE783299		Oar.11724			1.21246	1.40796	0.980989	1.83184	0.435358	0.42785	0.240263	0.405938	3.235	0.0012	020709OMGB11087063HT OMGB1 Ovis aries cDNA, mRNA sequence [EE783299]	Transcribed locus, weakly similar to XP_001235747.1 PREDICTED: hypothetical protein [Gallus gallus]
	FE035432	FE035432		Oar.17225		TC43010	0.0673539	0.108924	0.0474715	0.176231	0.0141	0.0252352	0.0248041	0.0253571	3.235	0.0194	C0009483I11.P1KM13F KN511 Ovis aries abomasal mucosa (gastric fold) from Teladorsagia infected sheep Ovis aries cDNA clone C0009483I11 5', mRNA sequence [FE035432]	Transcribed locus, strongly similar to NP_001032535.1 sodium/nucleoside cotransporter 1 [Bos taurus]	homologue to Cluster: solute carrier family 28 (sodium-coupled nucleoside transporter) member 1; n=1; Bos, partial (18%)
	CU654271	CU654271		Oar.9359			0.0485485	0.0811219	0.112837	0.230447	0.0189751	0.0285526	0.0213663	0.0275944	3.21	0.0277	CU654271 ovine foetal ovary tissues (Prophase I meiosis) -M (ocaj) Ovis aries cDNA clone ocaj0006.b.24, mRNA sequence [CU654271]	Transcribed locus
	EE751482	EE751482		Oar.10212		TC24877	3.5668	5.7812	4.21864	3.70442	1.37433	1.65139	1.34152	1.22578	3.188	0.00633	020502OCSI1017005HT OCS1 Ovis aries cDNA, mRNA sequence [EE751482]	Transcribed locus	homologue to Cluster: PREDICTED: hypothetical protein; n=1; Equus caballus|Rep: PREDICTED: hypothetical protein, partial (26%)
	TC34541					TC34541	0.246915	0.629278	0.445188	0.785714	0.136768	0.174888	0.11268	0.103898	3.173	0.0357	Rep: Bullous pemphigoid antigen 1, isoforms 1/2/3/4/5/8 - Homo sapiens (Human), partial (19%) [TC34541]		similar to Cluster: Bullous pemphigoid antigen 1 isoforms 1/2/3/4/5/8; n=1; Homo sapiens|Rep: Bullous, partial (19%)
	FE028620	FE028620		Oar.15703			0.0978527	0.160164	0.0963127	0.066882	0.0375102	0.0401497	0.0268503	0.044576	3.131	0.00613	C0009264F19.Q1KAM13R KN511 Ovis aries efferent gastric lymph from uninfected sheep Ovis aries cDNA clone C0009264F19 3', mRNA sequence [FE028620]	Transcribed locus, strongly similar to NP_001039386.1 ribonuclease H2 subunit C [Bos taurus]
	EE830852	EE830852		Oar.9704		TC47122	0.230909	0.244301	0.120388	0.572378	0.0709242	0.0718602	0.0395555	0.072842	3.059	0.0177	020605ONLN049044HT ONLN Ovis aries cDNA, mRNA sequence [EE830852]	Transcribed locus, moderately similar to XP_581281.3 PREDICTED: G protein-coupled receptor 35-like isoform 2 [Bos taurus]	homologue to Cluster: PREDICTED: similar to GPR35; n=2; Bos taurus|Rep: PREDICTED: similar to GPR35 - Bos taurus, partial (72%)
	EE816528	EE816528		Oar.8330			2.74293	4.53639	4.256	3.30141	1.10644	1.40539	1.12263	1.32565	3.045	0.0112	020731ONDC219074HT ONDC Ovis aries cDNA, mRNA sequence [EE816528]	Transcribed locus
	CN822516	CN822516		Oar.2803		TC37288	0.785531	0.703835	1.1852	2.47362	0.200455	0.699347	0.336353	0.141202	3.041	0.0422	Oa_splbn_11F24_M13reverse Sheep spleen\brain pSport1 library Ovis aries cDNA clone Oa_splbn_11F24 5', mRNA sequence [CN822516]	Transcribed locus, strongly similar to NP_037323.1 protein S100-B [Rattus norvegicus]	Cluster: PREDICTED: S100 calcium binding protein beta (neural) isoform 3; n=1; Macaca mulatta|Rep: , complete
	TC45569					TC45569	0.190992	0.37191	0.210554	0.778795	0.0662496	0.0468304	0.117509	0.119904	3.03	0.0162			similar to Cluster: UPI0000F33515 related cluster; n=1; Bos taurus|Rep: unknown - Bos Taurus, partial (58%)
PFK-L	EE828564	EE828564		Oar.968	443164	TC29594	2.08303	2.85725	2.93137	2.39625	0.55588	1.74467	0.773858	0.751902	2.992	0.0145	phosphofructokinase liver isoform	Phosphofructokinase liver isoform	homologue to Cluster: 6-phosphofructokinase liver type; n=1; Bos taurus|Rep: 6-phosphofructokinase liver type, partial (39%)
	EE821242	EE821242		Oar.8715		TC30376	0.588548	0.506671	0.671875	0.514441	0.134825	0.149049	0.500907	0.145683	2.99	0.0359	020731ONDC243037HT ONDC Ovis aries cDNA, mRNA sequence [EE821242]	Transcribed locus, strongly similar to XP_002694976.1 PREDICTED: FXYD domain containing ion transport regulator 5 isoform 2 [Bos taurus]	homologue to Cluster: PREDICTED: similar to FXYD domain-containing ion transport regulator 5 isoform 1; n=1; Bos , complete
	EE765405	EE765405		Oar.3424			25.8679	40.9208	36.7215	17.7334	11.4761	13.0916	8.60169	13.7321	2.935	0.00326	020322OFLT032020HT OFLT Ovis aries cDNA, mRNA sequence [EE765405]	Transcribed locus, strongly similar to NP_777264.1 AE binding protein 1 [Bos taurus]
	EE782482	EE782482		Oar.10572		TC26845	12.6788	13.0822	13.3114	19.5205	3.84781	5.2146	3.93124	5.08484	2.91	0.000737	020709OMGB11056044HT OMGB1 Ovis aries cDNA, mRNA sequence [EE782482]	Transcribed locus	similar to Cluster: Putative uncharacterized protein precursor; n=1; Geobacter bemidjiensis Bem|Rep: Putative, partial (4%)
	TC51600					TC51600	0.206092	0.259542	0.324404	0.218313	0.0814959	0.0818754	0.126354	0.0752855	2.9	0.00246	Rep: Autogenous vein graft remodeling associated protein 2 - Homo sapiens (Human), partial (5%) [TC51600]		homologue to Cluster: UPI0000DC084B related cluster; n=1; Rattus norvegicus|Rep: unknown - Rattus norvegicus, partial (7%)
	TC41706					TC41706	1.01674	1.82896	2.07354	1.88959	0.363689	0.494413	0.662748	0.717883	2.899	0.018	Rep: PREDICTED: retinoblastoma-binding protein 6 isoform 7 - Pan troglodytes, partial (27%) [TC41706]		homologue to Cluster: PREDICTED: similar to proliferation potential-related protein isoform 1; n=1; Bos taurus|, partial (26%)
	TC30107					TC30107	0.188234	0.0944154	0.132638	0.949453	0.0453433	0.0280852	0.03987	0.08789	2.896	0.0188	Rep: PAOX protein - Bos taurus (Bovine), partial (7%) [TC30107]		similar to Cluster: UPI0000F33580 related cluster; n=1; Bos taurus|Rep: unknown - Bos Taurus, partial (15%)
ISG17	NM_001009735	NM_001009735	NM_001009735	Oar.863	443057	TC35646	1.70491	3.49491	1.52879	3.21068	0.556551	1.29392	0.449217	0.885467	2.855	0.034	interferon stimulated gene 17	Interferon stimulated gene 17	Cluster: Interferon stimulated gene 17; n=1; Ovis aries|Rep: Interferon stimulated gene 17 - Ovis, complete
	TC40846					TC40846	0.816366	1.42741	0.973673	0.76917	0.368704	0.409054	0.287398	0.412715	2.852	0.0105	Rep: MGC152593 protein - Bos taurus (Bovine), partial (66%) [TC40846]		homologue to Cluster: UPI0000614B68 related cluster; n=1; Bos taurus|Rep: unknown - Bos Taurus, partial (66%)
	DY505442	DY505442		Oar.4134		TC32306	0.231535	0.108768	0.128304	0.764714	0.0261268	0.0789302	0.0867711	0.0408564	2.843	0.0353	sh2P0054D16_F.ab1 adult sheep fracture callus 7d Ovis aries cDNA, mRNA sequence [DY505442]	Transcribed locus, strongly similar to XP_001925930.1 PREDICTED: breakpoint cluster region protein [Sus scrofa]	homologue to Cluster: PREDICTED: similar to breakpoint cluster region isoform 1 isoform 1; n=1; Canis lupus, partial (13%)
	FE030797	FE030797		Oar.17031			0.280253	0.410905	0.205592	1.70885	0.0852279	0.0942613	0.0648303	0.206927	2.818	0.0229	C0009476P18.P1KAM13F KN511 Ovis aries peyer's patch from terminal ileum of Teladorsagia infected sheep Ovis aries cDNA clone C0009476P18 5', mRNA sequence [FE030797]	Transcribed locus
	TC28266					TC28266	12.4349	22.8721	17.8625	15.822	6.53828	7.98358	3.91873	6.86208	2.809	0.0091	Rep: Serine/threonine-protein phosphatase PP1-alpha catalytic subunit - Homo sapiens (Human), complete [TC28266]		Cluster: Serine/threonine-protein phosphatase PP1-alpha catalytic subunit; n=6; Eutheria|Rep:, complete
							0.0912293	0.204357	0.081937	0.168824	0.0461604	0.0663187	0.0234342	0.0396966	2.804	0.0455
							2.09648	3.32018	2.91554	2.18378	1.06765	1.22742	0.812939	0.856963	2.79	0.00409
	EE811450	EE811450		Oar.12295			0.181698	0.18243	0.138913	0.239099	0.041494	0.0632966	0.0717212	0.0681465	2.779	0.00123	010716ONDC046018HT ONDC Ovis aries cDNA, mRNA sequence [EE811450]	Transcribed locus, moderately similar to XP_001788100.2 PREDICTED: Lck interacting transmembrane adaptor 1-like [Bos taurus]
	EE780123	EE780123		Oar.13109		TC33785	2.18736	5.70535	4.69779	5.4628	1.48625	2.0183	0.848033	1.52824	2.767	0.0495	020502OMGB11007067HT OMGB1 Ovis aries cDNA, mRNA sequence [EE780123]	Transcribed locus, moderately similar to NP_001009238.1 galectin 15 [Ovis aries]	similar to Cluster: Galectin 15; n=1; Capra hircus|Rep: Galectin 15 - Capra hircus (Goat), complete
	FE026139	FE026139		Oar.15793			0.275697	0.447605	0.239506	0.292438	0.119229	0.117016	0.0895594	0.124842	2.767	0.0209	C0009260L04.Q1KAM13R KN511 Ovis aries abomasal mucosa (gastric fold) from Teladorsagia infected sheep Ovis aries cDNA clone C0009260L04 3', mRNA sequence [FE026139]	Transcribed locus
	DY476450	DY476450		Oar.13385		TC40466	6.20137	10.7647	7.75026	4.48063	3.12113	3.79859	1.86462	3.21522	2.765	0.00687	sh1-adg24_l0.s2 adult sheep fracture callus pool Ovis aries cDNA, mRNA sequence [DY476450]	Transcribed locus	homologue to Cluster: UPI00005BDEB5 related cluster; n=1; Bos taurus|Rep: unknown - Bos Taurus, partial (26%)
	TC27361					TC27361	3.00887	1.87215	3.11325	1.43579	0.811719	1.00256	1.12409	0.877235	2.745	0.0136	Rep: Non-muscle myosin heavy chain - Bos taurus (Bovine), partial (37%) [TC27361]		homologue to Cluster: Non-muscle myosin heavy chain; n=1; Bos taurus|Rep: Non-muscle myosin heavy chain - Bos, partial (36%)
	TC40300					TC40300	5.18999	8.73728	7.32883	7.96583	2.46617	3.02375	1.97158	2.76368	2.744	0.00764	Rep: Extensin - Volvox carteri, partial (5%) [TC40300]		similar to Cluster: Extensin; n=1; Volvox carteri|Rep: Extensin - Volvox carteri, partial (4%)
	TC49541					TC49541	31.6277	44.9292	34.3703	23.048	15.1623	18.2788	8.62855	13.5491	2.724	0.00375	Rep: RCN1 protein - Bos taurus (Bovine), partial (86%) [TC49541]		Cluster: RCN1 protein; n=1; Bos taurus|Rep: RCN1 protein - Bos taurus (Bovine), partial (86%)
	DY476883	DY476883		Oar.4282		TC31677	21.6943	25.2171	24.8713	26.9667	9.35042	6.33843	8.34824	12.0536	2.717	0.00274	sh1-afd21_l0.s2 adult sheep fracture callus pool Ovis aries cDNA, mRNA sequence [DY476883]	Transcribed locus, strongly similar to NP_001156643.1 selenoprotein M precursor [Bos taurus]	similar to Cluster: Selenoprotein M precursor; n=1; Homo sapiens|Rep: Selenoprotein M precursor - Homo sapiens , partial (97%)
RPS20	EU366496	EU366496		Oar.16277	100135683	TC52131	284.411	432.4	378.549	507.268	140.731	131.368	122.137	138.829	2.704	0.011	ribosomal protein S20	Transcribed locus, strongly similar to NP_998369.1 40S ribosomal protein S20 [Danio rerio]	Cluster: Ribosomal protein S20; n=1; Solea senegalensis|Rep: Ribosomal protein S20 - Solea, partial (88%)
BGN	NM_001009201	NM_001009201	NM_001009201	Oar.568	443011	TC23162	46.0788	45.8109	49.3239	19.9369	15.125	19.7105	19.2236	15.9888	2.704	0.000221	biglycan	Biglycan	biglycan
	EE816132	EE816132		Oar.13376		TC22915	16.0785	24.4075	20.143	19.2721	8.3427	8.2268	5.75546	7.61085	2.69	0.00289	020731ONDC271020HT ONDC Ovis aries cDNA, mRNA sequence [EE816132]	Transcribed locus, strongly similar to NP_001069813.1 leydig cell tumor 10 kDa protein homolog [Bos taurus]	Cluster: Leydig cell tumor 10 kDa protein homolog; n=1; Bos taurus|Rep: Leydig cell tumor 10 kDa, partial (92%)
	EE839959	EE839959		Oar.4400		TC30170	0.229291	0.119145	0.109276	0.366802	0.0616667	0.0696882	0.0347831	0.0554335	2.684	0.0284	010914OSAA038018HT OSAA Ovis aries cDNA, mRNA sequence [EE839959]	Transcribed locus	Cluster: PREDICTED: similar to astrotactin 2 isoform c; n=1; Macaca mulatta|Rep: PREDICTED: similar , partial (1%)
	EE752865	EE752865		Oar.15158			0.222579	0.169723	0.119805	0.547748	0.0530274	0.0466196	0.0590857	0.0987481	2.684	0.0115	020502OCSI1024002HT OCS1 Ovis aries cDNA, mRNA sequence [EE752865]	Transcribed locus, strongly similar to XP_001790066.1 PREDICTED: RIO kinase 1-like, partial [Bos taurus]
	EE837976	EE837976		Oar.2916		TC42163	0.460825	0.434884	0.340023	1.05444	0.163668	0.188584	0.100716	0.176507	2.669	0.00252	010914OSAA034052HT OSAA Ovis aries cDNA, mRNA sequence [EE837976]	Transcribed locus, strongly similar to XP_592363.3 PREDICTED: epidermal growth factor receptor pathway substrate 8-like protein 1-like [Bos taurus]	homologue to Cluster: PREDICTED: similar to Epidermal growth factor receptor kinase substrate 8-like protein 1, partial (19%)
	EE813425	EE813425		Oar.12451			1.04335	1.30707	1.20042	1.72719	0.409133	0.611306	0.34418	0.450526	2.656	0.00135	010914ONDC065094HT ONDC Ovis aries cDNA, mRNA sequence [EE813425]	Transcribed locus, strongly similar to NP_060786.1 kelch-like protein 26 [Homo sapiens]
PAX4	DQ022556	DQ022556		Oar.3267	554328	NP13108475	0.0657811	0.0501943	0.04356	0.1533	0.021916	0.023184	0.0159228	0.0187519	2.655	0.00317	paired box 4	Paired box 4
	EE854690	EE854690		Oar.7888		TC29859	1.02287	1.28337	0.778423	0.744186	0.565977	0.220356	0.312501	0.5411	2.643	0.0168	020731OSTA161007HT OSTA Ovis aries cDNA, mRNA sequence [EE854690]	Transcribed locus	similar to Cluster: Putative uncharacterized protein; n=1; Malassezia globosa CBS 7966|Rep: Putative, partial (2%)
	EE747779	EE747779		Oar.9896		TC41594	0.181901	0.139852	0.114774	0.0418478	0.0497597	0.12375	0.0437972	0.0318264	2.641	0.0373	020502OAPP1009063HT OAPP Ovis aries cDNA, mRNA sequence [EE747779]	Transcribed locus, strongly similar to NP_001096699.1 GRAM domain containing 1C [Bos taurus]	homologue to Cluster: GRAMD1C protein; n=1; Bos taurus|Rep: GRAMD1C protein - Bos taurus (Bovine), partial (28%)
	EE839643	EE839643		Oar.10107			0.131901	0.128342	0.125565	0.299965	0.0462561	0.0476177	0.0722051	0.0353255	2.641	0.00683	010914OSAA047086HT OSAA Ovis aries cDNA, mRNA sequence [EE839643]	Transcribed locus
	EE871887	EE871887		Oar.12924			0.192151	0.129695	0.183736	0.186194	0.0583791	0.0484207	0.0542573	0.103638	2.63	0.006	010716OT2F014070HT OT2F Ovis aries cDNA, mRNA sequence [EE871887]	Transcribed locus
	CU655446	CU655446		Oar.6521			0.173515	0.15228	0.0865157	0.514228	0.0605417	0.0669985	0.0349847	0.0445172	2.628	0.0225	CU655446 ovine foetal ovary tissues ( Early folliculogenesis) - F (ocai) Ovis aries cDNA clone ocai0005.i.15, mRNA sequence [CU655446]	Transcribed locus
	EE860250	EE860250		Oar.6078		TC45940	0.179827	0.147858	0.139635	0.322512	0.0644438	0.0562341	0.0641378	0.0526545	2.618	0.000756	010914OSTA080096HT OSTA Ovis aries cDNA, mRNA sequence [EE860250]	Transcribed locus	homologue to Cluster: tRNA selenocysteine-associated protein 1; n=1; Bos taurus|Rep: tRNA, partial (16%)
	DY513215	DY513215		Oar.13829		TC31841	0.490263	0.670391	0.705959	0.972159	0.218641	0.305589	0.241972	0.19406	2.596	0.00222	sh3P0024F11_F.ab1 adult sheep fracture callus 10d Ovis aries cDNA, mRNA sequence [DY513215]	Transcribed locus, strongly similar to NP_001032682.1 glutamate [NMDA] receptor-associated protein 1 [Bos taurus]	oligodendrocyte transmembrane protein
OVGP1	NM_001009779	NM_001009779	NM_001009779	Oar.417	443344	TC22371	0.246022	0.309207	0.166386	0.740092	0.0896281	0.0767778	0.0783225	0.122392	2.586	0.0156	oviductal glycoprotein 1, 120kDa	Oviductal glycoprotein 1, 120kDa	92kD oestrus-associated oviduct glycoprotein^^estrogen dependent oviduct protein precursor
	FE035369	FE035369		Oar.17222			0.180613	0.160038	0.0951765	0.368175	0.0458945	0.0562215	0.0435139	0.0769455	2.585	0.0188	C0009483H02.Q1KM13R KN511 Ovis aries abomasal mucosa (gastric fold) from (Teladorsagia) uninfected sheep Ovis aries cDNA clone C0009483H02 3', mRNA sequence [FE035369]	Transcribed locus
	GO705721	GO705721		Oar.12174		TC40792	0.805607	1.02253	1.07067	0.5829	0.273762	0.395592	0.454726	0.385524	2.584	0.00104	010718OASA027767HT OASA Ovis aries cDNA 5', mRNA sequence [GO705721]	Transcribed locus, strongly similar to NP_001069866.1 neurotrophin receptor associated death domain [Bos taurus]	homologue to Cluster: UPI00005BF97D related cluster; n=1; unknown|Rep: unknown - unknown, partial (83%)
	TC25677					TC25677	1.38788	1.06977	1.46611	0.784385	0.514535	0.508903	0.558125	0.436465	2.579	0.00286	Rep: Caspase-6 precursor (CASP-6) [Contains: Caspase-6 subunit p18; Caspase-6 subunit p11] - Bos taurus (Bovine), complete [TC25677]		homologue to Cluster: Caspase-6 precursor (EC 3.4.22.59) (CASP-6), complete
	EE871347	EE871347		Oar.12975		TC46254	0.0972279	0.1956	0.18698	0.730679	0.0648745	0.0706554	0.0319361	0.0846812	2.572	0.0314	010716OT2F013002HT OT2F Ovis aries cDNA, mRNA sequence [EE871347]	Transcribed locus
	GW997355	GW997355		Oar.8249		TC40511	2.21497	3.15766	3.32841	2.51649	1.02888	1.10996	1.09742	1.22589	2.565	0.0127	U_TL-090730_DO_K2_plate2j18.b1 cDNA library from sheep prenatal mammary gland Ovis aries cDNA, mRNA sequence [GW997355]	Transcribed locus, moderately similar to XP_001917399.1 PREDICTED: similar to interleukin 4 induced 1 [Equus caballus]	homologue to Cluster: PREDICTED: Bos taurus similar to interleukin 4 induced 1 (LOC520692) mRNA.; n=1; Bos, complete
	EE850119	EE850119		Oar.13131		TC24464	8.789	13.6248	10.2665	5.93856	4.58181	5.91601	2.63098	4.45449	2.537	0.00731	020829OSI1024026HT OSI Ovis aries cDNA, mRNA sequence [EE850119]	Transcribed locus	homologue to Cluster: Protein disulfide-isomerase A4 precursor; n=1; Bos taurus|Rep: Protein disulfide-isomerase , partial (23%)
	EE791944	EE791944		Oar.4169		TC29958	54.9412	63.0011	53.3853	39.0173	21.9721	22.6958	21.8896	23.4233	2.533	0.00143	020709OML22045032HT OML2 Ovis aries cDNA, mRNA sequence [EE791944]	Transcribed locus, strongly similar to NP_001039485.1 retinoic acid receptor responder protein 2 precursor [Bos taurus]	homologue to Cluster: Retinoic acid receptor responder protein 2 precursor; n=1; Bos taurus|Rep: Retinoic acid, complete
	EE861872	EE861872		Oar.16161			1.99627	2.85724	2.07518	1.51702	1.13513	1.1609	0.660722	0.758446	2.528	0.00381	020731OSTA152089HT OSTA Ovis aries cDNA, mRNA sequence [EE861872]	Transcribed locus
	EE753390	EE753390		Oar.6490		TC37641	2.97025	2.3875	2.09655	1.17591	1.17769	1.24336	0.841192	0.727035	2.528	0.00248	020502OCSI1017056HT OCS1 Ovis aries cDNA, mRNA sequence [EE753390]	Transcribed locus	Cluster: CD166 antigen precursor; n=1; Bos taurus|Rep: CD166 antigen precursor - Bos taurus (Bovine), partial (18%)
	EE808468	EE808468		Oar.12354		TC26364	0.262524	0.154685	0.143401	0.555104	0.0499508	0.0770985	0.0943058	0.0730085	2.507	0.0182	020731ONDC286012HT ONDC Ovis aries cDNA, mRNA sequence [EE808468]	Transcribed locus	similar to Cluster: PREDICTED: hypothetical protein; n=1; Bos taurus|Rep: PREDICTED: hypothetical protein -, partial (13%)
LOC100037676	DQ239641	DQ239641		Oar.13336	100037676	TC32720	11.2638	14.0906	11.0739	6.96271	5.45204	5.8403	3.24614	5.20375	2.506	0.00258	ribophorin II	Transcribed locus	homologue to Cluster: Ribophorin II; n=1; Bos taurus|Rep: Ribophorin II - Bos taurus (Bovine), complete
	CU655285	CU655285		Oar.11725		TC36140	7.22402	15.1697	10.8087	11.4057	4.6419	5.76749	2.58489	4.69692	2.492	0.027	CU655285 ovine foetal ovary tissues (Prophase I meiosis) -M (ocaj) Ovis aries cDNA clone ocaj0003.c.03, mRNA sequence [CU655285]	Transcribed locus	Cluster: Putative uncharacterized protein precursor; n=1; Chromohalobacter salexigens DSM 3043|Rep: , partial (2%)
	FE035332	FE035332		Oar.14853		TC26346	4.47197	7.89004	5.7953	5.18829	2.36269	3.22917	1.70131	2.44507	2.482	0.011	C0009483G07.P1KM13F KN511 Ovis aries cDNA clone C0009483G07 5', mRNA sequence [FE035332]	Transcribed locus, strongly similar to XP_002691679.1 PREDICTED: WD repeat domain 34 [Bos taurus]	homologue to Cluster: LOC531489 protein; n=2; Bos taurus|Rep: LOC531489 protein - Bos taurus (Bovine), partial (46%)
LOC100037676	DQ239641	DQ239641		Oar.13336	100037676	TC32720	11.3113	15.6613	11.2729	6.41149	5.6073	5.84146	3.62188	5.6231	2.478	0.0024	ribophorin II	Transcribed locus	homologue to Cluster: Ribophorin II; n=1; Bos taurus|Rep: Ribophorin II - Bos taurus (Bovine), complete
	EE781800	EE781800		Oar.15525			0.100907	0.147628	0.10233	0.220672	0.0431304	0.0622009	0.0531459	0.0330969	2.469	0.00466	020502OMGB11007075HT OMGB1 Ovis aries cDNA, mRNA sequence [EE781800]	Transcribed locus, moderately similar to XP_001256002.1 PREDICTED: zinc activated ligand-gated ion channel-like [Bos taurus]
	EE793413	EE793413		Oar.9040		TC27002	1.9994	3.81795	2.82045	2.72382	1.15824	1.31264	0.849599	1.25834	2.464	0.022	020709OMLT1014026HT OMLT Ovis aries cDNA, mRNA sequence [EE793413]	Transcribed locus, strongly similar to NP_079731.2 coiled-coil domain-containing protein 28B [Mus musculus]	homologue to Cluster: PREDICTED: similar to 1810010N17Rik protein; n=1; Canis lupus familiaris|Rep: PREDICTED:, partial (72%)
	DY508636	DY508636		Oar.4474		TC38697	0.604928	0.373075	0.544811	0.437414	0.183891	0.257556	0.172294	0.203291	2.464	0.00962	sh3P0010A06_F.ab1 adult sheep fracture callus 10d Ovis aries cDNA, mRNA sequence [DY508636]	Transcribed locus, strongly similar to NP_001166095.1 neogenin isoform 3 precursor [Homo sapiens]	Cluster: Neogenin homolog 1 variant; n=2; Homo sapiens|Rep: Neogenin homolog 1 variant - Homo, partial (28%)
	TC24908					TC24908	22.1993	25.6717	17.9164	20.638	9.80861	6.93424	7.03603	12.5784	2.463	0.00395	Rep: LOC504968 protein - Bos taurus (Bovine), partial (39%) [TC24908]		Cluster: LOC504968 protein; n=1; Bos taurus|Rep: LOC504968 protein - Bos taurus (Bovine), partial (39%)
POLR2G	NM_001141955	NM_001141955	NM_001141955	Oar.318	100216315	TC31996	13.5225	28.0442	20.3069	16.0591	8.82943	9.80111	5.76656	8.44153	2.451	0.0303	polymerase (RNA) II (DNA directed) polypeptide G	Polymerase (RNA) II (DNA directed) polypeptide G	Cluster: DNA-directed RNA polymerase II subunit RPB7 (RNA polymerase II subunit B7), partial (81%)
	EE773554	EE773554		Oar.11377		TC28437	0.567701	0.76581	0.64647	0.340867	0.229554	0.415451	0.208063	0.258535	2.448	0.00502	020527OFM1005003HT OFM1 Ovis aries cDNA, mRNA sequence [EE773554]	Transcribed locus	similar to Cluster: PREDICTED: hypothetical protein LOC320474; n=1; Mus musculus|Rep: PREDICTED: hypothetical, partial (22%)
	EE836763	EE836763		Oar.8955		TC33022	0.121404	0.115436	0.0699428	0.372357	0.0433459	0.0426756	0.0295423	0.049815	2.446	0.0164	010914OSAA014080HT OSAA Ovis aries cDNA, mRNA sequence [EE836763]	Transcribed locus	Cluster: PREDICTED: hypothetical protein; n=1; Bos taurus|Rep: PREDICTED: hypothetical protein -, partial (16%)
SLC2A3	NM_001009770	NM_001009770	NM_001009770	Oar.634	443308	TC23160	2.90928	3.31724	3.3841	2.02554	1.3567	1.92257	0.895908	1.25175	2.444	0.00781	solute carrier family 2 (facilitated glucose transporter), member 3	Solute carrier family 2 (facilitated glucose transporter), member 3	glucose transporter type 3
LOC100037667	DQ223559	DQ223559		Oar.13323	100037667	TC40572	302.262	648.009	515.865	633.615	228.567	191.306	156.749	195.832	2.433	0.0465	ribosomal protein S12	Transcribed locus, strongly similar to NP_113897.2 40S ribosomal protein S12 [Rattus norvegicus]	homologue to Cluster: PREDICTED: similar to 40S ribosomal protein S12; n=1; Pan troglodytes|Rep: PREDICTED:, partial (43%)
	TC45051					TC45051	11.4047	14.9897	11.3399	25.2448	6.374	5.1052	3.50545	6.07249	2.43	0.00317	Rep: Protein S100-A14 - Bos taurus (Bovine), complete [TC45051]		homologue to Cluster: Protein S100-A14; n=1; Bos taurus|Rep: Protein S100-A14 - Bos taurus (Bovine), complete
	EE764670	EE764670		Oar.9993		TC26444	0.965698	0.52916	0.73361	1.22312	0.24138	0.298988	0.45458	0.241733	2.416	0.0151	020731OFLT046068HT OFLT Ovis aries cDNA, mRNA sequence [EE764670]	Transcribed locus, strongly similar to XP_001249902.2 PREDICTED: similar to Mercaptopyruvate sulfurtransferase isoform 3 [Bos taurus]	homologue to Cluster: PREDICTED: hypothetical protein isoform 1; n=1; Bos taurus|Rep: PREDICTED: hypothetical, partial (79%)
	EE819351	EE819351		Oar.15781		TC40892	0.61098	0.798389	0.622982	0.828379	0.223314	0.265532	0.302219	0.340529	2.405	0.00099	010914ONDC153049HT ONDC Ovis aries cDNA, mRNA sequence [EE819351]	Transcribed locus, strongly similar to NP_001005381.2 zinc responsive protein ZD10B [Rattus norvegicus]	Cluster: DDX19B protein; n=2; Homo/Pan/Gorilla group|Rep: DDX19B protein - Homo sapiens (Human), partial (18%)
	EE800644	EE800644		Oar.13502		TC24963	0.809594	1.11568	0.962975	1.91795	0.363615	0.476198	0.407161	0.352821	2.404	0.00164	020731ONDC285096HT ONDC Ovis aries cDNA, mRNA sequence [EE800644]	Transcribed locus, strongly similar to XP_604297.3 PREDICTED: glutathione S-transferase, pi 1-like [Bos taurus]	homologue to Cluster: PREDICTED: similar to gluthathione S-transferase class-pi; n=1; Bos taurus|Rep: PREDICTED:, partial (85%)
	TC50497					TC50497	29.2921	49.8193	33.6745	24.1278	16.2026	18.5935	12.0651	14.9637	2.398	0.0142	Rep: Basigin - Bos taurus (Bovine), complete [TC50497]		homologue to Cluster: Basigin; n=1; Bos taurus|Rep: Basigin - Bos taurus (Bovine), complete
	EE765241	EE765241		Oar.7811			4.88984	8.82504	5.94659	6.73248	2.79772	2.44812	2.92016	2.48316	2.394	0.031	020322OFLT023079HT OFLT Ovis aries cDNA, mRNA sequence [EE765241]	Transcribed locus
	GW999084	GW999084		Oar.2951		TC43965	292.441	628.858	443.37	806.007	192.059	172.578	152.317	213.31	2.394	0.0472	U_TL-090730_DS_K3_plate1h01.b1 cDNA library from sheep postnatal mammary gland Ovis aries cDNA, mRNA sequence [GW999084]	Transcribed locus	homologue to Cluster: PREDICTED: hypothetical protein; n=1; Bos taurus|Rep: PREDICTED: hypothetical protein -, partial (56%)
	EE844517	EE844517		Oar.12001		TC44324	0.73679	0.678752	0.922806	1.40197	0.273602	0.35532	0.426812	0.267161	2.382	0.00185	010914OSAB079010HT OSAB Ovis aries cDNA, mRNA sequence [EE844517]	Transcribed locus, strongly similar to XP_617999.2 PREDICTED: Notch homolog 4-like, partial [Bos taurus]	homologue to Cluster: PREDICTED: similar to Notch4 partial; n=1; Bos taurus|Rep: PREDICTED: similar to Notch4, partial (5%)
	EE802466	EE802466		Oar.10162		TC27298	4.41805	5.43431	4.9358	3.85449	2.09381	1.90998	2.08957	2.17159	2.38	0.00124	020731ONDC233056HT ONDC Ovis aries cDNA, mRNA sequence [EE802466]	Transcribed locus, strongly similar to XP_001790123.1 PREDICTED: methyltransferase like 12 [Bos taurus]	homologue to Cluster: PREDICTED: hypothetical protein isoform 2; n=1; Bos taurus|Rep: PREDICTED: hypothetical, partial (70%)
	DY490549	DY490549		Oar.4207		TC28459	3.14522	5.55685	4.12473	2.68553	2.13767	1.87254	1.23479	1.90093	2.377	0.0134	sh1-yo07_l0.s2 adult sheep fracture callus pool Ovis aries cDNA, mRNA sequence [DY490549]	Transcribed locus, moderately similar to XP_228803.4 PREDICTED: similar to spindlin-like [Rattus norvegicus]	similar to Cluster: Putative uncharacterized protein DKFZp686L07201; n=2; Hominidae|Rep: Putative, complete
	EE807515	EE807515		Oar.13184		TC34226	101.698	154.847	144.201	106.339	60.797	52.7257	51.1612	57.7213	2.37	0.0153	020731ONDC285052HT ONDC Ovis aries cDNA, mRNA sequence [EE807515]	Transcribed locus, strongly similar to NP_991386.1 NADH dehydrogenase [ubiquinone] 1 alpha subcomplex subunit 9, mitochondrial precursor [Bos taurus]	Cluster: 60S ribosomal protein L13a; n=3; Bovidae|Rep: 60S ribosomal protein L13a - Bos taurus, complete
	GT643384	GT643384		Oar.9576		TC24835	0.722389	1.09832	0.771129	0.639277	0.30416	0.340436	0.366062	0.443591	2.358	0.00759	UMC-od20pl_0A01-012-e04 NOVALUE od20pl Ovis aries cDNA 3', mRNA sequence [GT643384]	Transcribed locus, strongly similar to XP_874832.2 PREDICTED: interleukin 18 binding protein-like [Bos taurus]	homologue to Cluster: PREDICTED: similar to interleukin-18 binding protein; n=2; Bos taurus|Rep: PREDICTED:, complete
	EE847917	EE847917		Oar.13990		TC39501	208.323	376.668	276.457	344.474	129.103	112.234	106.893	127.066	2.355	0.0304	030729OSCA3033088HT OSCA Ovis aries cDNA, mRNA sequence [EE847917]	Transcribed locus, strongly similar to NP_000985.1 60S ribosomal protein L32 [Homo sapiens]	homologue to Cluster: PREDICTED: similar to 60S ribosomal protein L32; n=1; Canis lupus familiaris|Rep:, partial (88%)
	EE809703	EE809703		Oar.13731		TC34093	4.0785	6.10506	5.17454	4.84908	2.0852	2.64736	1.75343	2.20098	2.351	0.00433	020731ONDC253009HT ONDC Ovis aries cDNA, mRNA sequence [EE809703]	Transcribed locus	Cluster: PPP1R9B protein; n=3; Eutheria|Rep: PPP1R9B protein - Homo sapiens (Human), partial (65%)
IGFBP4	S77394	S77394		Oar.518	443470	TC35750	51.2849	94.6182	68.2048	84.5455	28.7248	44.9076	20.4239	28.8637	2.342	0.0188	insulin-like growth factor binding protein 4	Insulin-like growth factor binding protein 4	insulin-like growth factor-binding protein-4;mature protein; Method: conceptual translation with partial peptide sequencing; Translation shown is mature peptide; IGFBP-4
	EE786005	EE786005		Oar.11801		TC38092	0.400072	0.589916	0.551184	0.412764	0.158857	0.229052	0.295122	0.20531	2.338	0.00495	020502OMGB21025054HT OMGB2 Ovis aries cDNA, mRNA sequence [EE786005]	Transcribed locus	similar to Cluster: Putative uncharacterized protein; n=1; Oryza sativa Indica Group|Rep: Putative, partial (5%)
	EE823996	EE823996		Oar.1332		TC25279	0.861539	0.772238	0.794751	0.701158	0.340834	0.428272	0.28333	0.34909	2.333	0.000886	020605ONLN103054HT ONLN Ovis aries cDNA, mRNA sequence [EE823996]	Transcribed locus, strongly similar to NP_001068851.1 hypothetical protein LOC509018 [Bos taurus]	homologue to Cluster: sphingomyelin phosphodiesterase 2 neutral membrane; n=1; Bos taurus|Rep: sphingomyelin, partial (62%)
	TC28843					TC28843	18.7239	21.2483	18.3452	17.4166	9.56255	8.46981	5.76819	10.2853	2.33	0.00438	Rep: Uncharacterized conserved membrane protein - Idiomarina loihiensis, partial (5%) [TC28843]		Cluster: Predicted protein; n=1; Nematostella vectensis|Rep: Predicted protein - Nematostella, partial (2%)
	TC40572					TC40572	247.445	519.533	363.726	540.958	182.292	145.338	133.957	161.421	2.329	0.0479	Rep: 40S ribosomal protein S12 - Gallus gallus (Chicken), complete [TC40572]		homologue to Cluster: PREDICTED: similar to 40S ribosomal protein S12; n=1; Pan troglodytes|Rep: PREDICTED:, partial (43%)
	GT880735	GT880735		Oar.7471		TC36665	5.86831	7.71481	7.16893	5.03064	2.74786	3.3132	2.49372	3.34508	2.328	0.000905	UMC-oend16p_0A01-001-f09 Day 16 (pregnant) endometrium oend16p Ovis aries cDNA 3', mRNA sequence [GT880735]	Transcribed locus, strongly similar to NP_034247.2 rhomboid family member 1 [Mus musculus]	Cluster: LOC529167 protein; n=1; Bos taurus|Rep: LOC529167 protein - Bos taurus (Bovine), partial (32%)
	FE021391	FE021391		Oar.15467			0.10714	0.0934194	0.0632776	0.264762	0.0423639	0.061087	0.0229008	0.0317344	2.319	0.0238	C0009253M03.P1KAM13F KN511 Ovis aries abomasal mucosa (gastric fold) from (Teladorsagia) uninfected sheep Ovis aries cDNA clone C0009253M03 5', mRNA sequence [FE021391]	Transcribed locus
	TC40215					TC40215	0.183741	0.1681	0.154566	0.147306	0.0789556	0.0801235	0.0577385	0.0761342	2.319	0.00033	Rep: Tax1 (Human T-cell leukemia virus type I) binding protein 3 - Bos taurus (Bovine), complete [TC40215]		Cluster: Tax1 (Human T-cell leukemia virus type I) binding protein 3; n=2; Cetartiodactyla|Rep:, complete
	EE777951	EE777951		Oar.10891		TC25730	2.64777	3.5975	3.42574	2.07102	1.88428	1.07721	1.05229	1.70187	2.314	0.00621	020502OMGB11013086HT OMGB1 Ovis aries cDNA, mRNA sequence [EE777951]	Transcribed locus	similar to Cluster: Putative uncharacterized protein; n=1; Picea sitchensis|Rep: Putative uncharacterized, partial (10%)
							0.0749295	0.153509	0.110997	0.176493	0.0539932	0.0552062	0.0261912	0.062326	2.31	0.0354
	DY493525	DY493525		Oar.198			0.767987	0.637704	0.401409	2.67834	0.27749	0.185801	0.203027	0.384353	2.309	0.0259	sh2P0009O01_F.ab1 adult sheep fracture callus 7d Ovis aries cDNA, mRNA sequence [DY493525]	Transcribed locus
	EE778597	EE778597		Oar.15040		TC33218	0.406075	0.324912	0.352736	0.235101	0.15638	0.162365	0.155887	0.149339	2.307	0.00386	020709OMGB11045067HT OMGB1 Ovis aries cDNA, mRNA sequence [EE778597]	Transcribed locus, strongly similar to XP_860249.1 PREDICTED: similar to Small EDRK-rich factor 2 (4F5rel) isoform 5 [Canis familiaris]	homologue to Cluster: PREDICTED: small EDRK-rich factor 2 isoform 2; n=1; Macaca mulatta|Rep: PREDICTED: small, complete
	TC24667					TC24667	17.0851	15.2381	16.1725	5.36243	7.69986	6.23773	7.0083	7.14331	2.306	2.26e-05	Rep: Serine peptidase inhibitor, Kunitz type, 2 - Bos taurus (Bovine), complete [TC24667]		Cluster: Serine peptidase inhibitor Kunitz type 2; n=1; Bos taurus|Rep: Serine peptidase, complete
	EE803397	EE803397		Oar.4259		TC43164	5.60873	7.38837	5.75047	7.04441	2.63109	2.79793	2.32265	3.06307	2.305	0.00198	020731ONDC245080HT ONDC Ovis aries cDNA, mRNA sequence [EE803397]	Transcribed locus, strongly similar to NP_001070570.1 bis(5'-nucleosyl)-tetraphosphatase [asymmetrical] [Bos taurus]	homologue to Cluster: Bis(5'-nucleosyl)-tetraphosphatase [asymmetrical]; n=1; Bos taurus|Rep: Bis(5'-nucleosyl), complete
RPS26	NM_001009435	NM_001009435	NM_001009435	Oar.46	443468	TC31250	154.978	232.53	214.758	207.51	105.147	89.669	68.8903	83.7012	2.304	0.00598	ribosomal protein S26	Ribosomal protein S26	ribosomal protein S26;ovRPS26
	EE749367	EE749367		Oar.9111		TC46382	1.40151	1.14156	1.16032	0.745134	0.606108	0.532895	0.426437	0.59665	2.295	0.000506	020709OAPP1080034HT OAPP Ovis aries cDNA, mRNA sequence [EE749367]	Transcribed locus, strongly similar to NP_001034695.1 GDP-mannose 4,6 dehydratase [Rattus norvegicus]	homologue to Cluster: Hypothetical LOC617688; n=1; Bos taurus|Rep: Hypothetical LOC617688 - Bos taurus (Bovine), partial (65%)
	DY520597	DY520597		Oar.9675		TC41507	5.09804	8.52821	6.99531	4.85897	3.30746	2.78003	2.45378	3.28033	2.293	0.0165	sh3P0047I15_F.ab1 adult sheep fracture callus 10d Ovis aries cDNA, mRNA sequence [DY520597]	Transcribed locus, strongly similar to NP_000170.1 DNA mismatch repair protein Msh6 [Homo sapiens]	homologue to Cluster: PREDICTED: similar to G/T mismatch binding protein isoform 1; n=1; Bos taurus|Rep:, partial (24%)
	TC26911					TC26911	1.36595	1.28807	1.44273	1.60811	0.552406	0.598752	0.518527	0.734352	2.29	0.000541	Rep: Dehydrogenase/reductase SDR family member on chromosome X precursor - Homo sapiens (Human), complete [TC26911]		similar to Cluster: Dehydrogenase/reductase SDR family member on chromosome X precursor; n=1; Homo sapiens|Rep:, complete
	TC48696					TC48696	0.298639	0.55504	0.478107	0.82771	0.155996	0.284163	0.158261	0.176767	2.289	0.0235	Rep: DAP12 protein precursor - Bos taurus (Bovine), partial (82%) [TC48696]		homologue to Cluster: DAP12 protein precursor; n=1; Bos taurus|Rep: DAP12 protein precursor - Bos taurus (Bovine), partial (81%)
	EE774238	EE774238		Oar.11399		TC37573	1.66668	1.1182	1.6178	1.43697	0.607609	0.75505	0.481613	0.718795	2.288	0.00635	020709OFM1014041HT OFM1 Ovis aries cDNA, mRNA sequence [EE774238]	Transcribed locus	Cluster: Putative uncharacterized protein OSJNBa0023G13.28; n=2; Oryza sativa Japonica Group|Rep:, partial (4%)
	EE850455	EE850455		Oar.8915		TC26850	2.58399	3.87275	2.19185	2.08113	1.29691	1.13759	1.06317	1.43348	2.286	0.0263	020829OSI1001082HT OSI Ovis aries cDNA, mRNA sequence [EE850455]	Transcribed locus, moderately similar to NP_001092430.1 histone deacetylase 6 [Bos taurus]	homologue to Cluster: UPI0000F326ED related cluster; n=1; Bos taurus|Rep: unknown - Bos Taurus, partial (31%)
	GW997607	GW997607		Oar.3142		TC48351	193.491	333.095	287.818	335.84	133.365	114.729	105.359	111.73	2.285	0.0276	U_TL-090730_DO_K3_plate1g15.b3 cDNA library from sheep prenatal mammary gland Ovis aries cDNA, mRNA sequence [GW997607]	Transcribed locus, strongly similar to NP_037008.1 40S ribosomal protein S29 [Rattus norvegicus]	Cluster: 40S ribosomal protein S29; n=6; Tetrapoda|Rep: 40S ribosomal protein S29 - Homo sapiens, complete
ARL4A	EE851220	EE851220		Oar.12013	100145881	TC48265	2.65826	3.43448	3.00514	2.99241	1.35362	1.58672	1.21217	1.17025	2.283	0.000633	ADP-ribosylation factor-like 4A	ADP-ribosylation factor-like 4A	ADP-ribosylation factor-like 4A
							0.0921283	0.123948	0.0687014	0.745844	0.0376191	0.057405	0.0278179	0.0451488	2.273	0.0185
	EE809681	EE809681		Oar.8704		TC31486	0.510278	0.54695	0.634969	1.43452	0.233402	0.296658	0.24799	0.221064	2.263	0.000356	020731ONDC267007HT ONDC Ovis aries cDNA, mRNA sequence [EE809681]	Transcribed locus	Cluster: Uncharacterized protein RHBDF2; n=1; Homo sapiens|Rep: Uncharacterized protein RHBDF2 -, partial (2%)
	EE800768	EE800768		Oar.9187		TC41191	0.9146	1.03963	0.882636	0.675635	0.420216	0.439182	0.433763	0.379266	2.26	0.000269	010716ONDC058066HT ONDC Ovis aries cDNA, mRNA sequence [EE800768]	Transcribed locus, strongly similar to NP_001068846.1 quinone oxidoreductase PIG3 [Bos taurus]	homologue to Cluster: Similar to tumor protein p53 inducible protein 3; n=1; Bos taurus|Rep: Similar to tumor, complete
	EE777581	EE777581		Oar.11507			8.61751	6.8989	13.1725	3.7349	2.93837	3.04657	5.66442	5.46247	2.259	0.0286	020709OMGB11045077HT OMGB1 Ovis aries cDNA, mRNA sequence [EE777581]	Transcribed locus
	DY494252	DY494252		Oar.14936		TC41695	1.4174	1.8765	1.86831	1.87155	0.899028	0.839024	0.488529	0.8889	2.256	0.00616	sh2P0012D09_F.ab1 adult sheep fracture callus 7d Ovis aries cDNA, mRNA sequence [DY494252]	Transcribed locus	similar to Cluster: Nonhistone chromosomal protein HMG-14, partial (76%)
	EE845116	EE845116		Oar.7242		TC37466	6.23749	10.5489	6.90779	5.05825	3.72511	4.20723	2.11111	4.10369	2.252	0.0174	010914OSAB017081HT OSAB Ovis aries cDNA, mRNA sequence [EE845116]	Transcribed locus	homologue to Cluster: Putative uncharacterized protein; n=1; Dictyostelium discoideum|Rep: Putative, partial (3%)
	TC22476					TC22476	6.33091	7.59587	7.35486	4.34179	3.70232	2.98143	2.70426	3.27738	2.249	0.000247	Rep: Thioredoxin domain-containing protein 12 precursor - Bos taurus (Bovine), complete [TC22476]		homologue to Cluster: Thioredoxin domain-containing protein 12 precursor; n=1; Bos taurus|Rep: Thioredoxin, complete
	EE796547	EE796547		Oar.1752			254.175	315.945	261.883	229.032	141.21	121.429	95.3926	139.362	2.246	0.000873	030729OMU902030011HT OMU90 Ovis aries cDNA, mRNA sequence [EE796547]	Transcribed locus, strongly similar to NP_776454.1 cystatin-C precursor [Bos taurus]
	EE807591	EE807591		Oar.12358			0.911261	1.12557	1.02502	1.1791	0.448459	0.456781	0.425275	0.483464	2.245	0.00179	020731ONDC246039HT ONDC Ovis aries cDNA, mRNA sequence [EE807591]	Transcribed locus, moderately similar to XP_588775.4 PREDICTED: hypothetical LOC511442 [Bos taurus]
	EE826923	EE826923		Oar.12115		TC27443	0.074323	0.0645528	0.116792	0.310891	0.0360137	0.040682	0.0326576	0.03809	2.244	0.0383	020605ONLN025073HT ONLN Ovis aries cDNA, mRNA sequence [EE826923]	Transcribed locus, strongly similar to XP_001790669.2 PREDICTED: napsin A [Bos taurus]	homologue to Cluster: PREDICTED: similar to Napsin A aspartic peptidase isoform 1; n=2; Bos taurus|Rep:, partial (71%)
	EE748438	EE748438		Oar.4654		TC37869	3.96994	5.99055	4.29671	4.55218	1.99172	2.50749	1.70996	2.24157	2.235	0.00778	020314OAPP1001077HT OAPP Ovis aries cDNA, mRNA sequence [EE748438]	Transcribed locus	similar to Cluster: Putative uncharacterized protein DKFZp761C0417; n=1; Homo sapiens|Rep: Putative, partial (19%)
	TC50135					TC50135	7.1864	8.85776	4.15223	3.90247	2.88107	3.71804	2.08559	3.07125	2.23	0.0491	Rep: Procollagen-lysine,2-oxoglutarate 5-dioxygenase 1 precursor - Bos taurus (Bovine), partial (76%) [TC50135]		homologue to Cluster: Procollagen-lysine 2-oxoglutarate 5-dioxygenase 1 precursor; n=1; Bos taurus|Rep:, partial (75%)
							0.104276	0.157428	0.103841	0.249756	0.0504335	0.0496951	0.047664	0.0688784	2.23	0.0112
	FE021658	FE021658		Oar.16402			0.0848547	0.0851724	0.0663284	0.123226	0.0353636	0.040279	0.0250106	0.0431138	2.223	0.00309	C0009254C09.Q1KAM13R KN511 Ovis aries peyer's patch from terminal ileum of Teladorsagia infected sheep Ovis aries cDNA clone C0009254C09 3', mRNA sequence [FE021658]	Transcribed locus
	FE023755	FE023755		Oar.15648		TC42916	0.420536	0.43993	0.532467	0.420226	0.188639	0.25183	0.24444	0.162254	2.217	0.00173	C0009257D16.P1KAM13F KN511 Ovis aries efferent gastric lymph from Teladorsagia infected sheep Ovis aries cDNA clone C0009257D16 5', mRNA sequence [FE023755]	Transcribed locus, strongly similar to XP_872181.2 PREDICTED: retinitis pigmentosa 9 (autosomal dominant) [Bos taurus]	homologue to Cluster: LOC615312 protein; n=3; Bos taurus|Rep: LOC615312 protein - Bos taurus (Bovine), partial (21%)
	EE801457	EE801457		Oar.98		TC24200	18.4373	26.7547	21.9335	21.0352	9.88236	10.4315	8.90064	10.8474	2.214	0.00939	020731ONDC215056HT ONDC Ovis aries cDNA, mRNA sequence [EE801457]	Transcribed locus, strongly similar to NP_001068847.1 protein CutA [Bos taurus]	homologue to Cluster: Protein CutA precursor (Brain acetylcholinesterase putative membrane anchor).; n=1; Bos, partial (92%)
	GW998018	GW998018		Oar.13166		TC44534	157.967	239.552	196.394	261.161	104.583	84.2213	69.3086	99.1977	2.212	0.00591	U_TL-090730_DO_K3_plate2n12.b1 cDNA library from sheep prenatal mammary gland Ovis aries cDNA, mRNA sequence [GW998018]	Transcribed locus, strongly similar to NP_000988.1 60S ribosomal protein L37 [Homo sapiens]	homologue to Cluster: Ribosomal protein L37; n=1; Homo sapiens|Rep: Ribosomal protein L37 - Homo sapiens (Human), complete
	FE033438	FE033438		Oar.12511		TC33124	0.385133	0.549801	0.456267	0.868051	0.196667	0.159883	0.250519	0.236047	2.21	0.00315	C0009480L12.P1KAM13F KN511 Ovis aries rectum and large colon from E. coli challenged and unchallenged animals Ovis aries cDNA clone C0009480L12 5', mRNA sequence [FE033438]	Transcribed locus	weakly similar to Cluster: ComEC/Rec2-related protein; n=1; Frankia sp. CcI3|Rep: ComEC/Rec2-related protein -, partial (3%)
	EE787266	EE787266		Oar.11837		TC33268	0.599859	0.901087	1.00342	0.636319	0.279034	0.349626	0.71988	0.267842	2.202	0.0372	010914OML1035074HT OML1 Ovis aries cDNA, mRNA sequence [EE787266]	Transcribed locus	similar to Cluster: Predicted protein; n=1; Chlamydomonas reinhardtii|Rep: Predicted protein - Chlamydomonas, partial (6%)
	TC29925					TC29925	20.5414	31.7376	21.8932	14.3852	11.9346	14.1342	7.68412	11.3758	2.201	0.0096	Rep: Protein disulfide-isomerase A6 precursor - Mus musculus (Mouse), complete [TC29925]		homologue to Cluster: Protein disulfide-isomerase A6 precursor; n=3; Mus musculus|Rep: Protein, complete
							112.652	162.879	136.84	142.606	73.4721	56.2772	53.321	66.3449	2.198	0.00437
IGFBP4	S77394	S77394		Oar.518	443470	TC35750	53.3867	95.9235	46.5678	85.3435	27.0011	42.6838	19.5765	28.223	2.195	0.0463	insulin-like growth factor binding protein 4	Insulin-like growth factor binding protein 4	insulin-like growth factor-binding protein-4;mature protein; Method: conceptual translation with partial peptide sequencing; Translation shown is mature peptide; IGFBP-4
	EE786223	EE786223		Oar.21856		TC30132	0.655654	0.456162	0.585221	0.513378	0.255517	0.329809	0.206192	0.247172	2.185	0.00382	020502OMGB21018047HT OMGB2 Ovis aries cDNA, mRNA sequence [EE786223]	Transcribed locus	similar to Cluster: PREDICTED: hypothetical protein XP_537333; n=1; Canis lupus familiaris|Rep: PREDICTED:, partial (39%)
	EE845113	EE845113		Oar.71		TC41688	224.09	421.428	325.657	369.313	168.542	154.811	111.532	147.104	2.178	0.0326	010914OSAB075066HT OSAB Ovis aries cDNA, mRNA sequence [EE845113]	Transcribed locus, strongly similar to NP_080296.3 60S acidic ribosomal protein P2 [Mus musculus]	homologue to Cluster: PREDICTED: similar to 60S acidic ribosomal protein P2 (NY-REN-44 antigen); n=1; Bos taurus|, complete
							0.140515	0.148377	0.0890014	0.460322	0.0589716	0.059881	0.0485226	0.0592213	2.177	0.0313
	EE774812	EE774812		Oar.11424		TC39663	3.1018	3.64135	4.13458	3.6369	1.77883	1.54462	1.37873	1.98424	2.175	0.00137	030729OM1351021064HT OM135 Ovis aries cDNA, mRNA sequence [EE774812]	Transcribed locus	homologue to Cluster: Putative uncharacterized protein; n=1; Alteromonas macleodii 'Deep ecotype'|Rep: Putative, partial (21%)
	EE791392	EE791392		Oar.11896		TC35945	0.863707	1.2377	1.06821	1.66564	0.505687	0.388963	0.457042	0.594662	2.174	0.00357	020605OML22007068HT OML2 Ovis aries cDNA, mRNA sequence [EE791392]	Transcribed locus	similar to Cluster: UPI0000DBFFED related cluster; n=1; Rattus norvegicus|Rep: unknown - Rattus norvegicus, partial (7%)
	CO001081	CO001081		Oar.281			0.0877213	0.0688267	0.0699599	0.468394	0.0252506	0.037577	0.0343907	0.0438214	2.17	0.00293	LOF13 pre-oestrum adult sheep ovary library Ovis aries cDNA, mRNA sequence [CO001081]	Transcribed locus
	CN822495	CN822495		Oar.5957		TC26451	0.430714	0.707253	0.562356	0.927245	0.255977	0.361601	0.185635	0.250047	2.169	0.0127	Oa_splbn_09E09_M13reverse Sheep spleen\brain pSport1 library Ovis aries cDNA clone Oa_splbn_09E09 5', mRNA sequence [CN822495]	Transcribed locus, strongly similar to NP_062728.1 transgelin-3 [Mus musculus]	homologue to Cluster: Transgelin-3 (Neuronal protein NP25) (Neuronal protein 22) (NP22).; n=1; Homo sapiens|Rep: , partial (83%)
	GW997590	GW997590		Oar.115		TC40862	179.701	338.035	248.407	279.777	132.701	118.685	83.6895	127.76	2.169	0.0295	U_TL-090730_DO_K3_plate1f17.b1 cDNA library from sheep prenatal mammary gland Ovis aries cDNA, mRNA sequence [GW997590]	Transcribed locus, strongly similar to XP_418029.1 PREDICTED: hypothetical protein [Gallus gallus]	Cluster: 40S ribosomal protein S10; n=4; Eutheria|Rep: 40S ribosomal protein S10 - Homo sapiens, partial (41%)
	EE848773	EE848773		Oar.8445		TC29619	4.44987	4.74517	3.89349	3.87926	2.13673	2.15347	1.70627	2.07532	2.164	0.000293	030729OSCA3017008HT OSCA Ovis aries cDNA, mRNA sequence [EE848773]	Transcribed locus, strongly similar to XP_003125767.1 PREDICTED: LOW QUALITY PROTEIN: RAG1-activating protein 1-like [Sus scrofa]	homologue to Cluster: PREDICTED: Bos taurus similar to Recombination activating gene 1 activating protein 1, complete
	EE791115	EE791115		Oar.4275		TC27297	3.87232	6.06222	4.29366	4.38595	2.1164	2.82439	1.51781	2.40408	2.153	0.0109	020605OML22023073HT OML2 Ovis aries cDNA, mRNA sequence [EE791115]	Transcribed locus, strongly similar to NP_001069154.1 maleylacetoacetate isomerase [Bos taurus]	homologue to Cluster: Similar to glutathione transferase zeta 1; n=1; Bos taurus|Rep: Similar to glutathione, partial (97%)
	EE760061	EE760061		Oar.10845		TC39805	0.140773	0.125139	0.0821907	0.280308	0.0552094	0.05692	0.039726	0.0615573	2.149	0.022	020829OD10L016006HT OD10L Ovis aries cDNA, mRNA sequence [EE760061]	Transcribed locus	Cluster: PREDICTED: hypothetical protein; n=1; Bos taurus|Rep: PREDICTED: hypothetical protein -, partial (1%)
RABAC1	EE815712	EE815712		Oar.1479	100302072	TC23439	86.6641	129.99	113.818	101.706	54.0198	56.9429	40.3493	52.8285	2.147	0.00775	Rab acceptor 1 (prenylated)	Rab acceptor 1 (prenylated)	homologue to Cluster: Prenylated Rab acceptor protein 1; n=1; Bos taurus|Rep: Prenylated Rab acceptor protein 1, complete
	EE806459	EE806459		Oar.7129		TC26454	5.50196	7.99355	6.45108	4.9307	3.10823	3.34201	2.4261	3.50978	2.143	0.00473	020731ONDC282024HT ONDC Ovis aries cDNA, mRNA sequence [EE806459]	Transcribed locus, strongly similar to NP_002504.2 nucleoside diphosphate kinase 3 [Homo sapiens]	homologue to Cluster: Nucleoside diphosphate kinase; n=2; Bos taurus|Rep: Nucleoside diphosphate kinase - Bos, complete
	EE752339	EE752339		Oar.10303		TC32309	4.76669	7.18067	7.26474	3.88635	2.99406	2.68673	2.69094	3.43636	2.141	0.0189	020502OCSI1022028HT OCS1 Ovis aries cDNA, mRNA sequence [EE752339]	Transcribed locus	weakly similar to Cluster: TPR domain protein; n=1; Myxococcus xanthus DK 1622|Rep: TPR domain protein - Myxococcus, partial (9%)
	TC42038					TC42038	4.67838	7.69637	6.26932	8.68794	2.79837	3.55193	1.86229	3.53218	2.141	0.0156	Rep: PREDICTED: 2'''',3''''-cyclic nucleotide 3'''' phosphodiesterase - Pan troglodytes, partial (83%) [TC42038]		homologue to Cluster: PREDICTED: 2'''' 3''''-cyclic nucleotide 3'''' phosphodiesterase; n=1; Pan troglodytes|Rep:, partial (83%)
	CU653371	CU653371		Oar.14721		TC27912	1.08162	1.28827	1.28814	0.989243	0.576614	0.551252	0.487672	0.670487	2.14	0.00035	CU653371 ovine foetal ovary tissues (Prophase I meiosis) -M (ocaj) Ovis aries cDNA clone ocaj0006.a.21, mRNA sequence [CU653371]	Transcribed locus	Cluster: PREDICTED: similar to interleukin enhancer binding factor 3 isoform b isoform 3; n=1;, partial (18%)
	FE021298	FE021298		Oar.12681		TC34582	7.41964	12.4687	9.58444	5.56497	4.42771	4.89617	4.13565	4.56021	2.136	0.0313	C0009253J22.P1KAM13F KN511 Ovis aries abomasal mucosa (gastric fold) from Teladorsagia infected sheep Ovis aries cDNA clone C0009253J22 5', mRNA sequence [FE021298]	Transcribed locus	similar to Cluster: CDNA FLJ46325 fis clone TESTI4043371; n=1; Homo sapiens|Rep: CDNA FLJ46325 fis clone, partial (15%)
	TC23566					TC23566	4.76426	2.98094	3.61387	6.21062	1.58903	0.972306	2.07898	2.85975	2.135	0.039	Rep: gamma-aminobutyric acid (GABA(A)) receptor-associated protein-like 1 - Mus musculus, complete [TC23566]		Cluster: gamma-aminobutyric acid (GABA(A)) receptor-associated protein-like 1; n=2; Theria|Rep:, complete
	EE826501	EE826501		Oar.12160		TC29870	0.416745	0.445918	0.378547	0.541232	0.170177	0.27154	0.17195	0.176657	2.133	0.00359	020605ONLN105091HT ONLN Ovis aries cDNA, mRNA sequence [EE826501]	Transcribed locus	Cluster: PREDICTED: hypothetical protein; n=1; Bos taurus|Rep: PREDICTED: hypothetical protein -, partial (8%)
	FE027803	FE027803		Oar.16063			0.102721	0.072926	0.0907536	0.39801	0.0544277	0.0416697	0.0345707	0.0368311	2.133	0.00348	C0009263C20.Q1KAM13R KN511 Ovis aries gastric lymph node from Teladorsagia infected sheep Ovis aries cDNA clone C0009263C20 3', mRNA sequence [FE027803]	Transcribed locus
	EE822994	EE822994		Oar.21959		TC25425	1.49811	1.41096	1.32584	1.49385	0.627199	0.717359	0.586127	0.736936	2.123	0.000111	020605ONLN137040HT ONLN Ovis aries cDNA, mRNA sequence [EE822994]	Transcribed locus, strongly similar to NP_001095696.1 alpha-N-acetylglucosaminidase [Bos taurus]	homologue to Cluster: PREDICTED: similar to alpha-N-acetylglucosaminidase; n=2; Bos taurus|Rep: PREDICTED:, partial (75%)
	EE807082	EE807082		Oar.4036		TC28787	2.46218	2.73572	2.36277	1.88216	1.36692	1.52483	0.791472	1.20323	2.119	0.0102	020731ONDC277008HT ONDC Ovis aries cDNA, mRNA sequence [EE807082]	Transcribed locus, strongly similar to NP_001029544.1 abhydrolase domain-containing protein 11 [Bos taurus]	homologue to Cluster: Abhydrolase domain-containing protein 11; n=1; Bos taurus|Rep: Abhydrolase, complete
							0.112868	0.0769117	0.0622416	0.16891	0.0354393	0.0296171	0.0386114	0.0538116	2.119	0.0258
	GO751356	GO751356		Oar.4684		TC37412	11.9523	18.6568	15.4176	10.9062	9.28448	9.03745	3.85264	8.00882	2.116	0.0303	010703OFSA025164HT OFSA Ovis aries cDNA 5', mRNA sequence [GO751356]	Transcribed locus, strongly similar to NP_009039.1 transcription elongation factor B polypeptide 2 isoform a [Homo sapiens]	Cluster: Similar to transcription elongation factor B (SIII) polypeptide 2; n=5; Eutheria|Rep:, complete
LOC100037664	DQ223556	DQ223556		Oar.13326	100037664	TC41329	81.2315	100.693	95.2971	99.7568	50.1659	41.5123	43.7518	39.4405	2.114	0.000626	ribosomal protein L35a	Transcribed locus, strongly similar to NP_000987.2 60S ribosomal protein L35a [Homo sapiens]	homologue to Cluster: PREDICTED: similar to ribosomal protein L35a; n=2; Mus musculus|Rep: PREDICTED: similar to , partial (78%)
	DY492638	DY492638		Oar.5048		TC29505	2.10774	1.39918	1.14113	0.680319	0.842851	0.79035	0.712432	0.532148	2.114	0.0318	sh2P0006M12_F.ab1 adult sheep fracture callus 7d Ovis aries cDNA, mRNA sequence [DY492638]	Transcribed locus, strongly similar to XP_612416.3 PREDICTED: similar to EPLIN-b isoform 1 [Bos taurus]	homologue to Cluster: PREDICTED: similar to epithelial protein lost in neoplasm beta isoform 1; n=1; Bos taurus|, partial (40%)
	EE827096	EE827096		Oar.4930		TC22685	26.8056	21.2439	17.7754	8.76047	11.1723	10.5989	8.13721	11.3958	2.113	0.00808	020605ONLN123063HT ONLN Ovis aries cDNA, mRNA sequence [EE827096]	Transcribed locus, strongly similar to NP_002014.2 fibromodulin precursor [Homo sapiens]	weakly similar to Cluster: PREDICTED: similar to dual specificity phosphatase 11 (RNA/RNP complex 1-interacting); n=1;, partial (3%)
	EE812141	EE812141		Oar.13616		TC23058	6.02246	5.11924	5.75014	7.66696	2.5958	2.50632	2.6954	2.86622	2.11	0.000493	020731ONDC280024HT ONDC Ovis aries cDNA, mRNA sequence [EE812141]	Transcribed locus	Cluster: 13 days pregnant adult female placenta cDNA RIKEN full-length enriched library clone:, partial (71%)
	EE833458	EE833458		Oar.14435		TC22589	3.04528	2.06897	2.94685	0.727889	1.38026	1.42013	1.49605	0.854443	2.105	0.0094	021030OOCX043068HT OOCX Ovis aries cDNA, mRNA sequence [EE833458]	Transcribed locus, strongly similar to NP_001026539.1 splicing factor, arginine/serine-rich 7 [Gallus gallus]	homologue to Cluster: PREDICTED: similar to Sfrs7 protein; n=1; Pan troglodytes|Rep: PREDICTED: similar to Sfrs7 , partial (50%)
LOC100037667	DQ223559	DQ223559		Oar.13323	100037667	TC40572	264.03	524.814	410.22	547.592	220.783	181.006	140	200.411	2.101	0.0461	ribosomal protein S12	Transcribed locus, strongly similar to NP_113897.2 40S ribosomal protein S12 [Rattus norvegicus]	homologue to Cluster: PREDICTED: similar to 40S ribosomal protein S12; n=1; Pan troglodytes|Rep: PREDICTED:, partial (43%)
TXNDC17	NM_001163057	NM_001163057	NM_001163057	Oar.6523	100302359	TC42209	2.45432	3.22315	2.90082	2.60319	1.42545	1.43255	1.22772	1.36029	2.091	0.00435	thioredoxin domain containing 17	Thioredoxin domain containing 17	Cluster: Putative 42-9-9 protein; n=2; Bos taurus|Rep: Putative 42-9-9 protein - Bos taurus (Bovine), complete
IFNAR2	NM_001009342	NM_001009342	NM_001009342	Oar.562	443363		0.715168	0.439569	0.505401	0.975707	0.227592	0.333403	0.261374	0.227822	2.089	0.0166	interferon (alpha, beta and omega) receptor 2	Interferon (alpha, beta and omega) receptor 2
	EE827164	EE827164		Oar.3520		TC48424	13.3823	14.2827	12.8052	16.214	5.29328	6.62576	5.70309	8.68487	2.087	0.00466	020605ONLN060025HT ONLN Ovis aries cDNA, mRNA sequence [EE827164]	Transcribed locus, strongly similar to XP_002692047.1 PREDICTED: growth arrest-specific 6 [Bos taurus]	homologue to Cluster: PREDICTED: similar to growth-arrest-specific protein; n=2; Bos taurus|Rep: PREDICTED:, partial (88%)
	EE824284	EE824284		Oar.9522		TC40991	225.704	375.782	290.376	325.588	167.497	123.592	126.253	145.045	2.085	0.0217	020605ONLN117010HT ONLN Ovis aries cDNA, mRNA sequence [EE824284]	Transcribed locus, strongly similar to NP_001014214.1 transmembrane protein 39B [Rattus norvegicus]	homologue to Cluster: PREDICTED: similar to ribosomal protein L37; n=1; Macaca mulatta|Rep: PREDICTED: similar, complete
OVUBQ-L40	NM_001009286	NM_001009286	NM_001009286	Oar.1140	443296	TC47537	126.831	161.89	131.618	118.714	73.5328	64.4186	65.5083	65.0434	2.078	0.0046	ubiqitin RPL40 fusion protein	Ubiqitin RPL40 fusion protein	ubiqitin RPL40 fusion protein;ovUbq-L40^^ubiqitin RPL40 fusion protein;60S ribosomal protein L40
	EE833388	EE833388		Oar.3481		TC28856	13.5571	16.2188	12.0617	8.05018	7.41214	7.97552	5.1363	6.57383	2.071	0.00251	021030OOCX038072HT OOCX Ovis aries cDNA, mRNA sequence [EE833388]	Transcribed locus, strongly similar to NP_001098975.1 apoptosis related protein 3 [Bos taurus]	homologue to Cluster: Apoptosis related protein 3 isoform b; n=2; Bos taurus|Rep: Apoptosis related protein 3, partial (91%)
	EE795652	EE795652		Oar.13690		TC39917	14.8584	26.0434	20.0819	13.4734	10.8445	9.77664	6.41276	12.3947	2.067	0.0236	030729OMU903008075HT OMU90 Ovis aries cDNA, mRNA sequence [EE795652]	Transcribed locus	similar to Cluster: PREDICTED: hypothetical protein; n=1; Homo sapiens|Rep: PREDICTED: hypothetical protein -, partial (4%)
	GT878478	GT878478		Oar.8235		TC26023	2.74928	3.36681	3.21917	2.92975	1.47833	1.59492	1.41119	1.53578	2.062	0.00253	UMC-ocond16_0A01-010-h02 Day 16 Conceptus long ocond16 Ovis aries cDNA 3', mRNA sequence [GT878478]	Transcribed locus, strongly similar to NP_001029423.1 tRNA-splicing endonuclease subunit Sen34 [Bos taurus]	homologue to Cluster: TRNA splicing endonuclease 34 homolog; n=1; Bos taurus|Rep: TRNA splicing endonuclease 34, complete
	EE772334	EE772334		Oar.11314		TC39607	2.74576	3.76582	2.51318	1.83452	1.78033	1.71507	0.951935	1.46653	2.061	0.0123	020709OFM1022011HT OFM1 Ovis aries cDNA, mRNA sequence [EE772334]	Transcribed locus	similar to Cluster: LOC509250 protein; n=1; Bos taurus|Rep: LOC509250 protein - Bos taurus (Bovine), partial (19%)
	GT874207	GT874207		Oar.13126		TC36909	307.337	549.831	475.908	637.194	237.588	201.748	172.919	232.627	2.06	0.0378	UMC-ocld13n_0A01-002-a03 Day 13 (non-pregnant) corpus luteum ocld13n Ovis aries cDNA 3', mRNA sequence [GT874207]	Transcribed locus, strongly similar to NP_001001593.1 60S ribosomal protein L23a [Danio rerio]	Cluster: 60S ribosomal protein L23a; n=6; Eutheria|Rep: 60S ribosomal protein L23a - Homo sapiens, complete
	CN823416	CN823416		Oar.2890			0.07146	0.0716049	0.0634337	0.191889	0.0249707	0.0428716	0.0246103	0.0475451	2.054	0.0229	Oa_splbn_04D07_M13reverse Sheep spleen\brain pSport1 library Ovis aries cDNA clone Oa_splbn_04D07 5', mRNA sequence [CN823416]	Transcribed locus, weakly similar to XP_002944355.1 PREDICTED: gamma-glutamyltranspeptidase-like [Xenopus (Silurana) tropicalis]
	EE777623	EE777623		Oar.7518		TC28607	10.3156	17.4439	13.0277	7.22872	6.92241	8.27948	5.2806	5.80407	2.052	0.0201	020502OMGB11017004HT OMGB1 Ovis aries cDNA, mRNA sequence [EE777623]	Transcribed locus, strongly similar to NP_036434.1 latrophilin-2 precursor [Homo sapiens]	Cluster: Latrophilin 2 splice variant baaae; n=2; Bos taurus|Rep: Latrophilin 2 splice variant, partial (51%)
	TC32961					TC32961	2.86355	4.45929	3.33069	4.71079	1.86538	2.24768	1.10211	1.83383	2.046	0.0161			similar to Cluster: Similar to sp|P46677 Saccharomyces cerevisiae YGR274c TAF145 TFIID subunit; n=1;, partial (1%)
	GW997619	GW997619		Oar.1812		TC23332	19.7381	26.6909	21.5433	19.6864	10.2115	10.0021	11.2667	12.7284	2.043	0.00406	U_TL-090730_DO_K3_plate1h11.b1 cDNA library from sheep prenatal mammary gland Ovis aries cDNA, mRNA sequence [GW997619]	Transcribed locus	homologue to Cluster: Isoform 2 of P26779 ; n=1; Bos taurus|Rep: Isoform 2 of P26779 - Bos taurus (Bovine), complete
	TC31524					TC31524	159.776	278.879	232.268	289.652	126.835	111.739	87.9617	104.348	2.041	0.0315	Rep: MGC137876 protein - Bos taurus (Bovine), partial (3%) [TC31524]		homologue to Cluster: MGC137876 protein; n=2; Bos taurus|Rep: MGC137876 protein - Bos taurus (Bovine), partial (3%)
	EE755047	EE755047		Oar.6312		TC44813	3.07322	4.95172	3.72961	2.58368	1.80939	2.36564	1.25769	2.34971	2.038	0.0177	020731OCS411049095HT OCS4 Ovis aries cDNA, mRNA sequence [EE755047]	Transcribed locus, strongly similar to NP_001095757.1 Fanconi anemia, complementation group G [Bos taurus]	homologue to Cluster: UPI0000F32E96 related cluster; n=1; Bos taurus|Rep: unknown - Bos Taurus, partial (30%)
RPL10	NM_001112820	NM_001112820	NM_001112820	Oar.2952	100127215	TC43753	142.346	161.993	157.652	184.685	76.0685	66.5679	76.239	84.0669	2.037	8.81e-05	ribosomal protein L10	Ribosomal protein L10	Cluster: 60S ribosomal protein L10; n=3; Cetartiodactyla|Rep: 60S ribosomal protein L10 - Bos, complete
	EE774082	EE774082		Oar.10483			1.07123	1.14969	1.16247	0.730482	0.645725	0.610418	0.396324	0.603386	2.034	0.0065	020527OFM1005039HT OFM1 Ovis aries cDNA, mRNA sequence [EE774082]	Transcribed locus
[truncated: 4,415 more rows]

## Sheet: GeneOntology
Overlap of 5,616 genes differentially expressed in at least one of 4 Ctrl comparisons with GeneOntology categories
[truncated: 134 more rows]
